# Supplementary material for: Study on essential drug use status and its influencing factors among cerebral infarction inpatients in county level hospitals of Anhui Province, China
Source: PLoS One. 2018 Apr 5;13(4):e0193513. doi: 10.1371/journal.pone.0193513 (PMC5886397; doi:10.1371/journal.pone.0193513)
Supplement: S1 File — (XLS) [file pone.0193513.s001.xls]

## Sheet: Sheet1
Physician's Code	Hospitals	Procurement proportion of essential medicine (%)	Physician's age	Physician's gender(1for male, 2 for female)	Physician's Final Academic Degree	Physician's Marital status	Physician's Work experience	Physician's Professional title	Physician's Monthli income(USD)	Physician's Organizational affiliation	Physicians’ recognition score on the NEMS	Patient's gender(1for male, 2 for female)	Patient's age	LOS	Proportion of essential drug cost in the total drug cost(%)	Total cost	Total drug cost(%)	Cost for essential medicine	propaganda effect	education and training extent	incentive and restraint mechanism	Patients’ awareness	Accessibility	Patients’ acceptance	Patients’ support degree	government compensation	credibility between doctors and patients	rationality of drug use
5	2	16.56	33	1	4	2	3	3	2	1	3.8	2	53	4	0.297844	2233.35	1340.3	399.2	4	4	4	4	4	3	4	4	3	4
16	2	16.56	33	1	4	2	2	2	2	1	3.5	2	41.8274	3	1	1739.72	87.32	87.32	3	3	4	4	3	4	3	4	3	4
6	2	16.56	40	1	3	2	4	3	2	1	4.2	1	43.5836	8	0.412058	4242.19	1828.36	753.39	5	5	5	4	5	4	5	1	3	5
10	2	16.56	33	2	3	2	3	2	2	1	1.8	1	45.1781	6	0.57877	2409.38	534.15	309.15	3	2	1	3	2	2	2	1	1	1
16	2	16.56	33	1	4	2	2	2	2	1	3.5	2	45.8192	2	0.596748	1148.12	116.23	69.36	3	3	4	4	3	4	3	4	3	4
7	2	16.56	31	2	3	2	3	2	2	1	3.9	1	48.1753	7	0.24407	4208.38	2676.44	653.24	4	4	4	1	4	4	4	4	5	5
16	2	16.56	33	1	4	2	2	2	2	1	3.5	1	50.2164	6	0.627841	2875.77	210.34	132.06	3	3	4	4	3	4	3	4	3	4
16	2	16.56	33	1	4	2	2	2	2	1	3.5	1	51.5397	9	0.0848649	4821.5	2636.19	223.72	3	3	4	4	3	4	3	4	3	4
9	2	16.56	30	1	4	1	2	2	2	4	1.7	1	52.3863	9	0.241785	6020.16	3590.54	868.14	2	1	1	1	1	1	3	2	3	2
14	2	16.56	37	1	3	2	3	2	2	2	3.4	1	53.3589	5	0.162588	2973.27	1377.16	223.91	4	5	5	3	3	3	3	2	3	3
14	2	16.56	37	1	3	2	3	2	2	2	3.4	1	53.9096	4	0.336705	2622.39	656.42	221.02	4	5	5	3	3	3	3	2	3	3
9	2	16.56	30	1	4	1	2	2	2	4	1.7	2	54.4795	6	0.209807	3426.41	2297.16	481.96	2	1	1	1	1	1	3	2	3	2
5	2	16.56	33	1	4	2	3	3	2	1	3.8	2	54.9342	4	0.266529	2033.2	1376.96	367	4	4	4	4	4	3	4	4	3	4
17	2	16.56	38	1	4	2	4	3	2	1	1.6	1	55.137	6	0.0396387	3651.14	2220.05	88	2	2	2	2	2	1	1	2	1	1
12	2	16.56	31	2	4	2	2	2	3	1	2.4	1	55.5068	6	0.157402	4466.91	3003.9	472.82	3	2	2	3	3	3	2	2	2	2
13	2	16.56	36	1	3	2	3	2	2	1	3.8	1	55.6466	3	0.241179	1427.7	615.27	148.39	3	4	3	4	4	4	4	4	4	4
12	2	16.56	31	2	4	2	2	2	3	1	2.4	1	57.0658	8	0.21497	6583.64	3554.21	764.05	3	2	2	3	3	3	2	2	2	2
17	2	16.56	38	1	4	2	4	3	2	1	1.6	1	58.7096	2	0.325575	1326.28	145.22	47.28	2	2	2	2	2	1	1	2	1	1
16	2	16.56	33	1	4	2	2	2	2	1	3.5	1	58.9753	6	0.0792915	3915.2	2363.18	187.38	3	3	4	4	3	4	3	4	3	4
11	2	16.56	33	1	4	2	2	2	2	1	1	1	59.2137	7	0.205482	4867.63	2884.34	592.68	1	1	1	1	1	1	1	1	1	1
2	2	16.56	35	2	3	2	4	3	2	1	2.3	1	60.3808	9	0.42433	7345.46	4432.61	1880.89	3	3	1	3	3	3	3	1	1	2
12	2	16.56	31	2	4	2	2	2	3	1	2.4	2	61.0712	5	0.230991	3414.25	1668.46	385.4	3	2	2	3	3	3	2	2	2	2
3	2	16.56	50	2	2	2	5	3	1	1	1	2	61.6493	4	0.557631	2811.31	1186	661.35	1	1	1	1	1	1	1	1	1	1
2	2	16.56	35	2	3	2	4	3	2	1	2.3	2	61.7863	6	0.55242	3415.75	1652.13	912.67	3	3	1	3	3	3	3	1	1	2
6	2	16.56	40	1	3	2	4	3	2	1	4.2	1	63.1014	5	0.538075	2747.73	840.83	452.43	5	5	5	4	5	4	5	1	3	5
14	2	16.56	37	1	3	2	3	2	2	2	3.4	1	63.5123	5	0.16985	2451.6	1225.08	208.08	4	5	5	3	3	3	3	2	3	3
13	2	16.56	36	1	3	2	3	2	2	1	3.8	2	63.7342	7	0.415915	4105.13	1006.12	418.46	3	4	3	4	4	4	4	4	4	4
16	2	16.56	33	1	4	2	2	2	2	1	3.5	1	63.8329	5	0.171142	3081.86	795.48	136.14	3	3	4	4	3	4	3	4	3	4
12	2	16.56	31	2	4	2	2	2	3	1	2.4	2	64.0767	5	0.18401	3306.99	1923.54	353.95	3	2	2	3	3	3	2	2	2	2
16	2	16.56	33	1	4	2	2	2	2	1	3.5	1	65.0932	7	0.0970608	5091.33	2628.25	255.1	3	3	4	4	3	4	3	4	3	4
11	2	16.56	33	1	4	2	2	2	2	1	1	1	65.7808	7	0.258866	4284.81	2051.37	531.03	1	1	1	1	1	1	1	1	1	1
14	2	16.56	37	1	3	2	3	2	2	2	3.4	1	65.7808	8	0.113085	4148.31	2710	306.46	4	5	5	3	3	3	3	2	3	3
1	2	16.56	43	1	2	2	5	2	2	1	2.1	2	66.4027	12	0.489337	8912.2	5871.17	2872.98	3	2	1	3	3	2	2	1	1	3
18	2	16.56	38	1	4	2	4	3	2	1	4.1	2	66.8575	1	0.0432291	825.19	298.41	12.9	5	5	5	5	5	5	3	3	1	4
12	2	16.56	31	2	4	2	2	2	3	1	2.4	1	67.3288	1	0.663313	931.1	149.1	98.9	3	2	2	3	3	3	2	2	2	2
1	2	16.56	43	1	2	2	5	2	2	1	2.1	2	67.7836	6	0.861355	3544.79	1942.22	1672.94	3	2	1	3	3	2	2	1	1	3
1	2	16.56	43	1	2	2	5	2	2	1	2.1	2	67.8329	8	0.831987	5129.73	2767.4	2302.44	3	2	1	3	3	2	2	1	1	3
16	2	16.56	33	1	4	2	2	2	2	1	3.5	2	68.7096	15	0.127534	15313.2	6447.93	822.33	3	3	4	4	3	4	3	4	3	4
8	2	16.56	31	2	3	2	3	2	2	1	3	2	68.7205	6	0.740835	3547.49	730.73	541.35	1	3	2	5	2	5	5	1	1	5
7	2	16.56	31	2	3	2	3	2	2	1	3.9	1	71.5808	8	0.369075	5688.47	2522.44	930.97	4	4	4	1	4	4	4	4	5	5
13	2	16.56	36	1	3	2	3	2	2	1	3.8	1	72.9753	8	0.222063	5133.59	2166.5	481.1	3	4	3	4	4	4	4	4	4	4
6	2	16.56	40	1	3	2	4	3	2	1	4.2	1	75.3562	9	0.369872	5377.53	2389.04	883.64	5	5	5	4	5	4	5	1	3	5
16	2	16.56	33	1	4	2	2	2	2	1	3.5	2	75.3562	10	0.090881	6963.15	4659.06	423.42	3	3	4	4	3	4	3	4	3	4
4	2	16.56	36	2	4	2	2	2	2	1	3.6	2	76.3507	5	0.408198	3272.68	1662.77	678.74	4	3	3	4	4	4	3	3	3	5
7	2	16.56	31	2	3	2	3	2	2	1	3.9	2	77.7507	2	0.549056	1897.67	567.52	311.6	4	4	4	1	4	4	4	4	5	5
17	2	16.56	38	1	4	2	4	3	2	1	1.6	2	78.1781	4	0.0771598	3755.78	1796.79	138.64	2	2	2	2	2	1	1	2	1	1
16	2	16.56	33	1	4	2	2	2	2	1	3.5	2	78.6877	5	0.0941689	5291.9	3390.61	319.29	3	3	4	4	3	4	3	4	3	4
13	2	16.56	36	1	3	2	3	2	2	1	3.8	2	78.6959	4	0.265077	3188.3	1207.95	320.2	3	4	3	4	4	4	4	4	4	4
16	2	16.56	33	1	4	2	2	2	2	1	3.5	1	78.9644	10	0.0668433	6800.41	4167.36	278.56	3	3	4	4	3	4	3	4	3	4
9	2	16.56	30	1	4	1	2	2	2	4	1.7	2	78.9836	9	0.254452	5940.7	3196.99	813.48	2	1	1	1	1	1	3	2	3	2
2	2	16.56	35	2	3	2	4	3	2	1	2.3	1	79.0082	5	0.571757	3367.25	1630.15	932.05	3	3	1	3	3	3	3	1	1	2
17	2	16.56	38	1	4	2	4	3	2	1	1.6	2	81.3397	3	0.0677634	3059.45	1123.91	76.16	2	2	2	2	2	1	1	2	1	1
5	2	16.56	33	1	4	2	3	3	2	1	3.8	2	81.4849	6	0.442253	4403.49	1809.87	800.42	4	4	4	4	4	3	4	4	3	4
8	2	16.56	31	2	3	2	3	2	2	1	3	2	81.9151	2	0.688338	2171.03	481.29	331.29	1	3	2	5	2	5	5	1	1	5
16	2	16.56	33	1	4	2	2	2	2	1	3.5	2	82.7205	4	0.167624	2560.48	807.82	135.41	3	3	4	4	3	4	3	4	3	4
1	2	16.56	43	1	2	2	5	2	2	1	2.1	2	84.1753	8	0.651528	5534.99	2680.73	1746.57	3	2	1	3	3	2	2	1	1	3
11	2	16.56	33	1	4	2	2	2	2	1	1	1	84.6822	2	0.242379	2783.26	1368.6	331.72	1	1	1	1	1	1	1	1	1	1
3	2	16.56	50	2	2	2	5	3	1	1	1	1	84.9918	8	0.63455	5624.62	2000.11	1269.17	1	1	1	1	1	1	1	1	1	1
16	2	16.56	33	1	4	2	2	2	2	1	3.5	2	86.5479	2	0.549812	2684.75	210.49	115.73	3	3	4	4	3	4	3	4	3	4
6	2	16.56	40	1	3	2	4	3	2	1	4.2	2	55	1	0.773929	1787.46	385.72	298.52	5	5	5	4	5	4	5	1	3	5
17	2	16.56	38	1	4	2	4	3	2	1	1.6	1	36.6301	1	0.0370412	1360.71	792.09	29.34	2	2	2	2	2	1	1	2	1	1
18	2	16.56	38	1	4	2	4	3	2	1	4.1	1	47.6247	1	0.0579362	3257.83	765.67	44.36	5	5	5	5	5	5	3	3	1	4
16	2	16.56	33	1	4	2	2	2	2	1	3.5	2	50.0247	1	1	936.85	51.89	51.89	3	3	4	4	3	4	3	4	3	4
15	2	16.56	40	2	3	2	5	3	2	1	3.3	1	60.3562	1	0.236952	1358.17	365.18	86.53	3	3	3	4	4	4	3	3	3	3
17	2	16.56	38	1	4	2	4	3	2	1	1.6	1	61.1589	1	0.083439	3036.04	836.3	69.78	2	2	2	2	2	1	1	2	1	1
7	2	16.56	31	2	3	2	3	2	2	1	3.9	1	61.6192	1	0.892626	2092.19	377.93	337.35	4	4	4	1	4	4	4	4	5	5
18	2	16.56	38	1	4	2	4	3	2	1	4.1	2	64.9425	1	0.0409882	2718.69	671.9	27.54	5	5	5	5	5	5	3	3	1	4
18	2	16.56	38	1	4	2	4	3	2	1	4.1	1	68.1836	1	0.0228161	2548.18	370.79	8.46	5	5	5	5	5	5	3	3	1	4
12	2	16.56	31	2	4	2	2	2	3	1	2.4	1	68.3562	1	0.548142	1347.07	268.58	147.22	3	2	2	3	3	3	2	2	2	2
14	2	16.56	37	1	3	2	3	2	2	2	3.4	1	70.5342	1	0.195806	5496.91	2172.61	425.41	4	5	5	3	3	3	3	2	3	3
10	2	16.56	33	2	3	2	3	2	2	1	1.8	1	70.6904	1	0.435025	6700.64	2094.57	911.19	3	2	1	3	2	2	2	1	1	1
13	2	16.56	36	1	3	2	3	2	2	1	3.8	1	74.9836	1	0.506811	2568.79	518.26	262.66	3	4	3	4	4	4	4	4	4	4
17	2	16.56	38	1	4	2	4	3	2	1	1.6	1	75.063	1	0.214076	1623.32	245.52	52.56	2	2	2	2	2	1	1	2	1	1
6	2	16.56	40	1	3	2	4	3	2	1	4.2	1	78.937	1	0.269949	4433.9	2766.82	746.9	5	5	5	4	5	4	5	1	3	5
17	2	16.56	38	1	4	2	4	3	2	1	1.6	1	81.5918	1	0.137411	2026.95	484.46	66.57	2	2	2	2	2	1	1	2	1	1
18	2	16.56	38	1	4	2	4	3	2	1	4.1	2	83.1808	1	0.0659809	2051.2	478.32	31.56	5	5	5	5	5	5	3	3	1	4
14	2	16.56	37	1	3	2	3	2	2	2	3.4	2	83.7068	1	0.373412	2399.73	527.3	196.9	4	5	5	3	3	3	3	2	3	3
13	2	16.56	36	1	3	2	3	2	2	1	3.8	2	87.7863	1	0.460789	3009.85	568.98	262.18	3	4	3	4	4	4	4	4	4	4
16	2	16.56	33	1	4	2	2	2	2	1	3.5	2	59.0849	2	0.173941	2030.85	601.01	104.54	3	3	4	4	3	4	3	4	3	4
11	2	16.56	33	1	4	2	2	2	2	1	1	1	65.874	2	0.390107	1200.16	384.1	149.84	1	1	1	1	1	1	1	1	1	1
14	2	16.56	37	1	3	2	3	2	2	2	3.4	1	66.2603	2	0.128523	4560.73	2770.4	356.06	4	5	5	3	3	3	3	2	3	3
13	2	16.56	36	1	3	2	3	2	2	1	3.8	1	71.5808	2	0.303205	2296.26	680.86	206.44	3	4	3	4	4	4	4	4	4	4
11	2	16.56	33	1	4	2	2	2	2	1	1	1	71.8849	2	0.213726	1256.03	693.55	148.23	1	1	1	1	1	1	1	1	1	1
12	2	16.56	31	2	4	2	2	2	3	1	2.4	1	72.4274	2	0.356719	2203.92	683.31	243.75	3	2	2	3	3	3	2	2	2	2
7	2	16.56	31	2	3	2	3	2	2	1	3.9	2	72.5616	2	0.364324	4441.15	1995.89	727.15	4	4	4	1	4	4	4	4	5	5
12	2	16.56	31	2	4	2	2	2	3	1	2.4	2	73.063	2	0.37383	3697.61	1041.41	389.31	3	2	2	3	3	3	2	2	2	2
12	2	16.56	31	2	4	2	2	2	3	1	2.4	2	73.7014	2	0.350386	3440.67	1141.14	399.84	3	2	2	3	3	3	2	2	2	2
1	2	16.56	43	1	2	2	5	2	2	1	2.1	2	74.0192	2	0.913945	6365.16	2611.48	2386.75	3	2	1	3	3	2	2	1	1	3
2	2	16.56	35	2	3	2	4	3	2	1	2.3	2	74.789	2	0.469976	4591.45	2808.74	1320.04	3	3	1	3	3	3	3	1	1	2
4	2	16.56	36	2	4	2	2	2	2	1	3.6	2	75.4548	2	0.320529	4336.98	2673.08	856.8	4	3	3	4	4	4	3	3	3	5
11	2	16.56	33	1	4	2	2	2	2	1	1	2	77.9616	2	0.241297	2466.05	1238.64	298.88	1	1	1	1	1	1	1	1	1	1
18	2	16.56	38	1	4	2	4	3	2	1	4.1	2	80.6027	2	0.0179859	2592.3	740.58	13.32	5	5	5	5	5	5	3	3	1	4
11	2	16.56	33	1	4	2	2	2	2	1	1	1	80.9233	2	0.251812	3100.32	1464.98	368.9	1	1	1	1	1	1	1	1	1	1
9	2	16.56	30	1	4	1	2	2	2	4	1.7	1	82.7534	2	0.376538	2690.68	989.25	372.49	2	1	1	1	1	1	3	2	3	2
18	2	16.56	38	1	4	2	4	3	2	1	4.1	2	84.1205	2	0.0534473	2490.04	425.84	22.76	5	5	5	5	5	5	3	3	1	4
14	2	16.56	37	1	3	2	3	2	2	2	3.4	1	84.2493	2	0.176201	1701.56	745.17	131.3	4	5	5	3	3	3	3	2	3	3
18	2	16.56	38	1	4	2	4	3	2	1	4.1	2	84.2493	2	0.0223203	2377.56	534.94	11.94	5	5	5	5	5	5	3	3	1	4
4	2	16.56	36	2	4	2	2	2	2	1	3.6	2	84.9836	2	0.429813	2268.06	1081.68	464.92	4	3	3	4	4	4	3	3	3	5
12	2	16.56	31	2	4	2	2	2	3	1	2.4	2	85.589	2	0.392409	2896.27	817.59	320.83	3	2	2	3	3	3	2	2	2	2
8	2	16.56	31	2	3	2	3	2	2	1	3	2	89.4493	2	0.391875	5664.23	2117.97	829.98	1	3	2	5	2	5	5	1	1	5
9	2	16.56	30	1	4	1	2	2	2	4	1.7	1	72	3	0.284396	7175.07	3467.24	986.07	2	1	1	1	1	1	3	2	3	2
16	2	16.56	33	1	4	2	2	2	2	1	3.5	1	42.0603	3	0.136218	2956.31	1021.16	139.1	3	3	4	4	3	4	3	4	3	4
17	2	16.56	38	1	4	2	4	3	2	1	1.6	1	45.5041	3	0.0481536	1904.16	1015.5	48.9	2	2	2	2	2	1	1	2	1	1
15	2	16.56	40	2	3	2	5	3	2	1	3.3	1	48.7562	3	0.193174	4486.09	1684.8	325.46	3	3	3	4	4	4	3	3	3	3
3	2	16.56	50	2	2	2	5	3	1	1	1	1	49.5945	3	0.626685	2814.26	1015.31	636.28	1	1	1	1	1	1	1	1	1	1
9	2	16.56	30	1	4	1	2	2	2	4	1.7	2	51.1562	3	0.418456	1487.93	487.65	204.06	2	1	1	1	1	1	3	2	3	2
17	2	16.56	38	1	4	2	4	3	2	1	1.6	1	51.8822	3	0.103882	2181.32	821.51	85.34	2	2	2	2	2	1	1	2	1	1
1	2	16.56	43	1	2	2	5	2	2	1	2.1	2	52.326	3	0.910092	1499.99	711.62	647.64	3	2	1	3	3	2	2	1	1	3
5	2	16.56	33	1	4	2	3	3	2	1	3.8	2	65.4	3	0.320345	3394.11	1934.04	619.56	4	4	4	4	4	3	4	4	3	4
3	2	16.56	50	2	2	2	5	3	1	1	1	1	65.7123	3	0.602154	2432.48	967.56	582.62	1	1	1	1	1	1	1	1	1	1
10	2	16.56	33	2	3	2	3	2	2	1	1.8	1	67.1562	3	0.540115	5324.38	1274.45	688.35	3	2	1	3	2	2	2	1	1	1
6	2	16.56	40	1	3	2	4	3	2	1	4.2	1	67.9096	3	0.398307	3768.89	1670.32	665.3	5	5	5	4	5	4	5	1	3	5
17	2	16.56	38	1	4	2	4	3	2	1	1.6	1	69.1096	3	0.0423695	4332.91	2742.54	116.2	2	2	2	2	2	1	1	2	1	1
13	2	16.56	36	1	3	2	3	2	2	1	3.8	2	72.8986	3	0.205603	2677.04	1181.11	242.84	3	4	3	4	4	4	4	4	4	4
13	2	16.56	36	1	3	2	3	2	2	1	3.8	1	73.1616	3	0.330239	4249.46	1243.04	410.5	3	4	3	4	4	4	4	4	4	4
13	2	16.56	36	1	3	2	3	2	2	1	3.8	1	75.1671	3	0.353368	2497.55	653.37	230.88	3	4	3	4	4	4	4	4	4	4
12	2	16.56	31	2	4	2	2	2	3	1	2.4	2	75.2438	3	0.251255	2634.37	1139.24	286.24	3	2	2	3	3	3	2	2	2	2
4	2	16.56	36	2	4	2	2	2	2	1	3.6	2	76.0767	3	0.526769	5342.51	2196.92	1157.27	4	3	3	4	4	4	3	3	3	5
8	2	16.56	31	2	3	2	3	2	2	1	3	1	76.3151	3	0.347343	3068.73	1358.34	471.81	1	3	2	5	2	5	5	1	1	5
9	2	16.56	30	1	4	1	2	2	2	4	1.7	2	76.5178	3	0.66828	5676.13	1214.94	811.92	2	1	1	1	1	1	3	2	3	2
18	2	16.56	38	1	4	2	4	3	2	1	4.1	2	78.2027	3	0.0196107	1521.55	619.56	12.15	5	5	5	5	5	5	3	3	1	4
12	2	16.56	31	2	4	2	2	2	3	1	2.4	2	79.0466	3	0.460668	2089.3	484.21	223.06	3	2	2	3	3	3	2	2	2	2
8	2	16.56	31	2	3	2	3	2	2	1	3	1	79.8849	3	0.293084	2080.49	1075.46	315.2	1	3	2	5	2	5	5	1	1	5
4	2	16.56	36	2	4	2	2	2	2	1	3.6	2	80.3205	3	0.580095	4081.73	1477.24	856.94	4	3	3	4	4	4	3	3	3	5
12	2	16.56	31	2	4	2	2	2	3	1	2.4	2	81.4027	3	0.291275	2245.83	866.74	252.46	3	2	2	3	3	3	2	2	2	2
16	2	16.56	33	1	4	2	2	2	2	1	3.5	1	82.7151	3	0.220159	3031.37	673.06	148.18	3	3	4	4	3	4	3	4	3	4
7	2	16.56	31	2	3	2	3	2	2	1	3.9	2	84.3233	3	0.442824	2688.66	970.25	429.65	4	4	4	1	4	4	4	4	5	5
9	2	16.56	30	1	4	1	2	2	2	4	1.7	2	84.337	3	0.274452	3726.8	1876.03	514.88	2	1	1	1	1	1	3	2	3	2
3	2	16.56	50	2	2	2	5	3	1	1	1	2	85.0849	3	0.429552	1423.64	757.3	325.3	1	1	1	1	1	1	1	1	1	1
17	2	16.56	38	1	4	2	4	3	2	1	1.6	2	85.4164	3	0.0489367	2124.68	975.75	47.75	2	2	2	2	2	1	1	2	1	1
14	2	16.56	37	1	3	2	3	2	2	2	3.4	1	85.9616	3	0.282285	2053.33	602.76	170.15	4	5	5	3	3	3	3	2	3	3
7	2	16.56	31	2	3	2	3	2	2	1	3.9	2	89.011	3	0.323453	2935.18	1471.56	475.98	4	4	4	1	4	4	4	4	5	5
4	2	16.56	36	2	4	2	2	2	2	1	3.6	1	89.063	3	0.383362	3068.73	1712.09	656.35	4	3	3	4	4	4	3	3	3	5
9	2	16.56	30	1	4	1	2	2	2	4	1.7	1	47.9973	4	0.272064	7203.96	3672.96	999.28	2	1	1	1	1	1	3	2	3	2
1	2	16.56	43	1	2	2	5	2	2	1	2.1	2	48.2027	4	0.734394	3525.09	2010.65	1476.61	3	2	1	3	3	2	2	1	1	3
15	2	16.56	40	2	3	2	5	3	2	1	3.3	2	49.411	4	0.165433	1963.88	742.9	122.9	3	3	3	4	4	4	3	3	3	3
4	2	16.56	36	2	4	2	2	2	2	1	3.6	1	49.6329	4	0.648743	2081.83	648.3	420.58	4	3	3	4	4	4	3	3	3	5
4	2	16.56	36	2	4	2	2	2	2	1	3.6	2	56.1616	4	0.295237	5753.54	4180.95	1234.37	4	3	3	4	4	4	3	3	3	5
8	2	16.56	31	2	3	2	3	2	2	1	3	1	59.5507	4	0.364718	3104.79	1252.09	456.66	1	3	2	5	2	5	5	1	1	5
9	2	16.56	30	1	4	1	2	2	2	4	1.7	1	60.3014	4	0.252575	3705.75	2059.82	520.26	2	1	1	1	1	1	3	2	3	2
7	2	16.56	31	2	3	2	3	2	2	1	3.9	2	60.3315	4	0.236735	3494.07	2395.08	567	4	4	4	1	4	4	4	4	5	5
1	2	16.56	43	1	2	2	5	2	2	1	2.1	2	61.926	4	0.499002	7617.66	4970.88	2480.48	3	2	1	3	3	2	2	1	1	3
13	2	16.56	36	1	3	2	3	2	2	1	3.8	2	63.1726	4	0.294523	2728.51	846.52	249.32	3	4	3	4	4	4	4	4	4	4
13	2	16.56	36	1	3	2	3	2	2	1	3.8	1	64.2603	4	0.316324	3055.3	857.95	271.39	3	4	3	4	4	4	4	4	4	4
7	2	16.56	31	2	3	2	3	2	2	1	3.9	1	65.0548	4	0.518481	3240.16	1019.69	528.69	4	4	4	1	4	4	4	4	5	5
16	2	16.56	33	1	4	2	2	2	2	1	3.5	1	66.789	4	0.128039	4464.4	1825.07	233.68	3	3	4	4	3	4	3	4	3	4
14	2	16.56	37	1	3	2	3	2	2	2	3.4	1	69.2	4	0.253044	3914.49	1215.6	307.6	4	5	5	3	3	3	3	2	3	3
9	2	16.56	30	1	4	1	2	2	2	4	1.7	1	70.3397	4	0.289962	3818.22	1914.63	555.17	2	1	1	1	1	1	3	2	3	2
8	2	16.56	31	2	3	2	3	2	2	1	3	2	70.3918	4	0.363542	1777.5	713.81	259.5	1	3	2	5	2	5	5	1	1	5
6	2	16.56	40	1	3	2	4	3	2	1	4.2	2	70.8603	4	0.454994	5051.36	1979.72	900.76	5	5	5	4	5	4	5	1	3	5
14	2	16.56	37	1	3	2	3	2	2	2	3.4	2	73.1973	4	0.186058	3770.95	1542.42	286.98	4	5	5	3	3	3	3	2	3	3
18	2	16.56	38	1	4	2	4	3	2	1	4.1	2	73.3041	4	0.0614848	2996.96	962.84	59.2	5	5	5	5	5	5	3	3	1	4
13	2	16.56	36	1	3	2	3	2	2	1	3.8	1	73.8164	4	0.155493	3850.06	2338.76	363.66	3	4	3	4	4	4	4	4	4	4
14	2	16.56	37	1	3	2	3	2	2	2	3.4	2	74.2493	4	0.234636	3813.63	1341.44	314.75	4	5	5	3	3	3	3	2	3	3
4	2	16.56	36	2	4	2	2	2	2	1	3.6	2	74.537	4	0.356339	4196.64	2576.06	917.95	4	3	3	4	4	4	3	3	3	5
6	2	16.56	40	1	3	2	4	3	2	1	4.2	2	74.6	4	0.392904	2222.19	983.7	386.5	5	5	5	4	5	4	5	1	3	5
12	2	16.56	31	2	4	2	2	2	3	1	2.4	1	75.0603	4	0.31661	2981.02	1091.09	345.45	3	2	2	3	3	3	2	2	2	2
12	2	16.56	31	2	4	2	2	2	3	1	2.4	1	76.7945	4	0.268275	3247.56	1383.17	371.07	3	2	2	3	3	3	2	2	2	2
6	2	16.56	40	1	3	2	4	3	2	1	4.2	2	76.8959	4	0.408809	2335.52	990.78	405.04	5	5	5	4	5	4	5	1	3	5
16	2	16.56	33	1	4	2	2	2	2	1	3.5	1	77.2904	4	0.120646	2740.12	1296.27	156.39	3	3	4	4	3	4	3	4	3	4
14	2	16.56	37	1	3	2	3	2	2	2	3.4	1	77.9507	4	0.357105	2877.23	634.38	226.54	4	5	5	3	3	3	3	2	3	3
7	2	16.56	31	2	3	2	3	2	2	1	3.9	1	78.8055	4	0.548475	3962.73	1151.21	631.41	4	4	4	1	4	4	4	4	5	5
2	2	16.56	35	2	3	2	4	3	2	1	2.3	1	79.2521	4	0.391936	4030.26	2734.58	1071.78	3	3	1	3	3	3	3	1	1	2
10	2	16.56	33	2	3	2	3	2	2	1	1.8	1	80.9918	4	0.339913	3475.94	1343.05	456.52	3	2	1	3	2	2	2	1	1	1
12	2	16.56	31	2	4	2	2	2	3	1	2.4	1	81.0164	4	0.288687	3818.47	1505.3	434.56	3	2	2	3	3	3	2	2	2	2
14	2	16.56	37	1	3	2	3	2	2	2	3.4	1	81.5178	4	0.21761	2693.51	921.28	200.48	4	5	5	3	3	3	3	2	3	3
15	2	16.56	40	2	3	2	5	3	2	1	3.3	2	81.7534	4	0.234067	2862.54	887.01	207.62	3	3	3	4	4	4	3	3	3	3
5	2	16.56	33	1	4	2	3	3	2	1	3.8	2	81.8658	4	0.525502	2757.72	955.43	502.08	4	4	4	4	4	3	4	4	3	4
3	2	16.56	50	2	2	2	5	3	1	1	1	2	84.4438	4	0.616883	4021.08	1527.47	942.27	1	1	1	1	1	1	1	1	1	1
17	2	16.56	38	1	4	2	4	3	2	1	1.6	1	84.8466	4	0.0919783	2712.54	1056.01	97.13	2	2	2	2	2	1	1	2	1	1
13	2	16.56	36	1	3	2	3	2	2	1	3.8	2	84.9397	4	0.334342	3214.36	925.1	309.3	3	4	3	4	4	4	4	4	4	4
3	2	16.56	50	2	2	2	5	3	1	1	1	1	87.4548	4	0.366303	4114.25	2491.65	912.7	1	1	1	1	1	1	1	1	1	1
17	2	16.56	38	1	4	2	4	3	2	1	1.6	2	88	4	0.0707011	3936.45	1174.38	83.03	2	2	2	2	2	1	1	2	1	1
7	2	16.56	31	2	3	2	3	2	2	1	3.9	1	49.1616	5	0.322642	2334.55	1171.08	377.84	4	4	4	1	4	4	4	4	5	5
11	2	16.56	33	1	4	2	2	2	2	1	1	1	49.8932	5	0.265554	4220.68	1917.35	509.16	1	1	1	1	1	1	1	1	1	1
5	2	16.56	33	1	4	2	3	3	2	1	3.8	1	50.4767	5	0.328558	2621.7	1433.84	471.1	4	4	4	4	4	3	4	4	3	4
4	2	16.56	36	2	4	2	2	2	2	1	3.6	1	52.6438	5	0.352898	2390.22	1330.47	469.52	4	3	3	4	4	4	3	3	3	5
7	2	16.56	31	2	3	2	3	2	2	1	3.9	2	53.4712	5	0.37072	4420.07	1889.08	700.32	4	4	4	1	4	4	4	4	5	5
2	2	16.56	35	2	3	2	4	3	2	1	2.3	2	55.2959	5	0.52232	984.34	487.67	254.72	3	3	1	3	3	3	3	1	1	2
1	2	16.56	43	1	2	2	5	2	2	1	2.1	1	56.937	5	0.538823	3845.84	2312.56	1246.06	3	2	1	3	3	2	2	1	1	3
12	2	16.56	31	2	4	2	2	2	3	1	2.4	2	58.337	5	0.288975	4308.64	1682.15	486.1	3	2	2	3	3	3	2	2	2	2
2	2	16.56	35	2	3	2	4	3	2	1	2.3	1	58.8411	5	0.578915	4836.62	2186.02	1265.52	3	3	1	3	3	3	3	1	1	2
15	2	16.56	40	2	3	2	5	3	2	1	3.3	2	59.5781	5	0.0964344	2064.23	1331.06	128.36	3	3	3	4	4	4	3	3	3	3
14	2	16.56	37	1	3	2	3	2	2	2	3.4	1	59.9233	5	0.165626	2672.81	1208.63	200.18	4	5	5	3	3	3	3	2	3	3
12	2	16.56	31	2	4	2	2	2	3	1	2.4	1	60.1151	5	0.264202	3598.24	1494.16	394.76	3	2	2	3	3	3	2	2	2	2
4	2	16.56	36	2	4	2	2	2	2	1	3.6	2	62.1178	5	0.499064	4109	1762.06	879.38	4	3	3	4	4	4	3	3	3	5
10	2	16.56	33	2	3	2	3	2	2	1	1.8	2	62.6	5	0.630531	3944.94	830.38	523.58	3	2	1	3	2	2	2	1	1	1
2	2	16.56	35	2	3	2	4	3	2	1	2.3	1	63.2082	5	0.436251	2007.81	1135.08	495.18	3	3	1	3	3	3	3	1	1	2
5	2	16.56	33	1	4	2	3	3	2	1	3.8	1	64.6438	5	0.350502	4404.78	2386.15	836.35	4	4	4	4	4	3	4	4	3	4
12	2	16.56	31	2	4	2	2	2	3	1	2.4	1	65.2959	5	0.331685	2937.52	976.53	323.9	3	2	2	3	3	3	2	2	2	2
4	2	16.56	36	2	4	2	2	2	2	1	3.6	2	65.8849	5	0.519759	3781.97	1493.5	776.26	4	3	3	4	4	4	3	3	3	5
10	2	16.56	33	2	3	2	3	2	2	1	1.8	1	66.2027	5	0.341256	4225.85	1615.62	551.34	3	2	1	3	2	2	2	1	1	1
14	2	16.56	37	1	3	2	3	2	2	2	3.4	2	67.5836	5	0.268335	2943.34	873.35	234.35	4	5	5	3	3	3	3	2	3	3
13	2	16.56	36	1	3	2	3	2	2	1	3.8	1	67.9096	5	0.187381	4537.04	2436.69	456.59	3	4	3	4	4	4	4	4	4	4
3	2	16.56	50	2	2	2	5	3	1	1	1	1	68.5534	5	0.386201	7116.4	4293.72	1658.24	1	1	1	1	1	1	1	1	1	1
2	2	16.56	35	2	3	2	4	3	2	1	2.3	2	68.7452	5	0.506727	2998.61	1624.01	822.93	3	3	1	3	3	3	3	1	1	2
3	2	16.56	50	2	2	2	5	3	1	1	1	1	68.7616	5	0.433287	2563.52	1359.1	588.88	1	1	1	1	1	1	1	1	1	1
15	2	16.56	40	2	3	2	5	3	2	1	3.3	2	69.1562	5	0.144267	3124.17	1465.62	211.44	3	3	3	4	4	4	3	3	3	3
11	2	16.56	33	1	4	2	2	2	2	1	1	2	69.737	5	0.287405	9060.73	3757.31	1079.87	1	1	1	1	1	1	1	1	1	1
15	2	16.56	40	2	3	2	5	3	2	1	3.3	2	71.0082	5	0.147478	5912.42	2872.16	423.58	3	3	3	4	4	4	3	3	3	3
15	2	16.56	40	2	3	2	5	3	2	1	3.3	1	71.3452	5	0.122692	4762.78	2590.72	317.86	3	3	3	4	4	4	3	3	3	3
18	2	16.56	38	1	4	2	4	3	2	1	4.1	2	71.8795	5	0.0200224	4159.7	1327.51	26.58	5	5	5	5	5	5	3	3	1	4
13	2	16.56	36	1	3	2	3	2	2	1	3.8	1	72.789	5	0.227876	3965.04	1711.98	390.12	3	4	3	4	4	4	4	4	4	4
15	2	16.56	40	2	3	2	5	3	2	1	3.3	1	73.0932	5	0.228465	3029.04	949.25	216.87	3	3	3	4	4	4	3	3	3	3
18	2	16.56	38	1	4	2	4	3	2	1	4.1	2	73.3479	5	0	4279.65	0	0	5	5	5	5	5	5	3	3	1	4
15	2	16.56	40	2	3	2	5	3	2	1	3.3	1	73.5151	5	0.281632	3661.33	941.3	265.1	3	3	3	4	4	4	3	3	3	3
1	2	16.56	43	1	2	2	5	2	2	1	2.1	2	73.6685	5	0.652072	4984.62	2589.16	1688.32	3	2	1	3	3	2	2	1	1	3
13	2	16.56	36	1	3	2	3	2	2	1	3.8	1	74.6712	5	0.203665	5069.98	2275.75	463.49	3	4	3	4	4	4	4	4	4	4
18	2	16.56	38	1	4	2	4	3	2	1	4.1	2	74.8356	5	0.057763	2230.58	585.15	33.8	5	5	5	5	5	5	3	3	1	4
8	2	16.56	31	2	3	2	3	2	2	1	3	1	75.0301	5	0.305061	9699.89	4781.27	1458.58	1	3	2	5	2	5	5	1	1	5
12	2	16.56	31	2	4	2	2	2	3	1	2.4	2	75.1808	5	0.245138	3365.86	1434.7	351.7	3	2	2	3	3	3	2	2	2	2
13	2	16.56	36	1	3	2	3	2	2	1	3.8	1	75.8959	5	0.478162	3838.49	819.22	391.72	3	4	3	4	4	4	4	4	4	4
3	2	16.56	50	2	2	2	5	3	1	1	1	1	76.2795	5	0.319581	3555.63	2481.5	793.04	1	1	1	1	1	1	1	1	1	1
12	2	16.56	31	2	4	2	2	2	3	1	2.4	2	76.9973	5	0.203229	4511.01	2363.49	480.33	3	2	2	3	3	3	2	2	2	2
8	2	16.56	31	2	3	2	3	2	2	1	3	2	77.4164	5	0.515567	2658.6	798.79	411.83	1	3	2	5	2	5	5	1	1	5
16	2	16.56	33	1	4	2	2	2	2	1	3.5	1	77.9178	5	0.105878	3387.73	1336.73	141.53	3	3	4	4	3	4	3	4	3	4
5	2	16.56	33	1	4	2	3	3	2	1	3.8	1	77.9507	5	0.444437	2640.85	1103.35	490.37	4	4	4	4	4	3	4	4	3	4
6	2	16.56	40	1	3	2	4	3	2	1	4.2	1	78.2219	5	0.522596	8231.9	2653.83	1386.88	5	5	5	4	5	4	5	1	3	5
9	2	16.56	30	1	4	1	2	2	2	4	1.7	1	78.5726	5	0.332749	3620.45	1587.02	528.08	2	1	1	1	1	1	3	2	3	2
10	2	16.56	33	2	3	2	3	2	2	1	1.8	2	79.3205	5	0.370302	9895.47	3466.82	1283.77	3	2	1	3	2	2	2	1	1	1
14	2	16.56	37	1	3	2	3	2	2	2	3.4	2	79.4274	5	0.313662	3747.79	1015.36	318.48	4	5	5	3	3	3	3	2	3	3
15	2	16.56	40	2	3	2	5	3	2	1	3.3	1	79.7534	5	0.183239	2880.03	970.97	177.92	3	3	3	4	4	4	3	3	3	3
4	2	16.56	36	2	4	2	2	2	2	1	3.6	2	79.8164	5	0.551181	5391.44	1973.18	1087.58	4	3	3	4	4	4	3	3	3	5
5	2	16.56	33	1	4	2	3	3	2	1	3.8	1	79.8548	5	0.489173	3873.55	1547.06	756.78	4	4	4	4	4	3	4	4	3	4
17	2	16.56	38	1	4	2	4	3	2	1	1.6	1	80.7014	5	0.100168	3461.23	1100.55	110.24	2	2	2	2	2	1	1	2	1	1
6	2	16.56	40	1	3	2	4	3	2	1	4.2	1	80.8301	5	0.319368	6692.56	3489.49	1114.43	5	5	5	4	5	4	5	1	3	5
2	2	16.56	35	2	3	2	4	3	2	1	2.3	1	82.1863	5	0.677507	3346.16	1287.22	872.1	3	3	1	3	3	3	3	1	1	2
10	2	16.56	33	2	3	2	3	2	2	1	1.8	1	83.3233	5	0.300574	2529.59	1101.16	330.98	3	2	1	3	2	2	2	1	1	1
12	2	16.56	31	2	4	2	2	2	3	1	2.4	1	84.0822	5	0.308007	3922.98	1462.63	450.5	3	2	2	3	3	3	2	2	2	2
9	2	16.56	30	1	4	1	2	2	2	4	1.7	2	85.7726	5	0.325252	4168.39	1759.16	572.17	2	1	1	1	1	1	3	2	3	2
10	2	16.56	33	2	3	2	3	2	2	1	1.8	2	87.3233	5	0.229724	5882.1	3375.92	775.53	3	2	1	3	2	2	2	1	1	1
9	2	16.56	30	1	4	1	2	2	2	4	1.7	1	88.7014	5	0.36889	4068.09	1529.94	564.38	2	1	1	1	1	1	3	2	3	2
4	2	16.56	36	2	4	2	2	2	2	1	3.6	1	89.1945	5	0.432476	1291.79	589.72	255.04	4	3	3	4	4	4	3	3	3	5
8	2	16.56	31	2	3	2	3	2	2	1	3	2	89.9068	5	0.462216	3508.62	1158.44	535.45	1	3	2	5	2	5	5	1	1	5
10	2	16.56	33	2	3	2	3	2	2	1	1.8	2	90.1425	5	0.366357	7661.45	2733.4	1001.4	3	2	1	3	2	2	2	1	1	1
9	2	16.56	30	1	4	1	2	2	2	4	1.7	2	91.5507	5	0.33321	3499.51	1490.77	496.74	2	1	1	1	1	1	3	2	3	2
2	2	16.56	35	2	3	2	4	3	2	1	2.3	2	45	6	0.519949	5109.49	2720.96	1414.76	3	3	1	3	3	3	3	1	1	2
9	2	16.56	30	1	4	1	2	2	2	4	1.7	1	47.4685	6	0.300479	4241.49	2053.19	616.94	2	1	1	1	1	1	3	2	3	2
1	2	16.56	43	1	2	2	5	2	2	1	2.1	2	48.0082	6	0.627378	3498.89	1610.21	1010.21	3	2	1	3	3	2	2	1	1	3
15	2	16.56	40	2	3	2	5	3	2	1	3.3	2	49.3315	6	0.207315	4843.43	1493.96	309.72	3	3	3	4	4	4	3	3	3	3
17	2	16.56	38	1	4	2	4	3	2	1	1.6	2	52.7753	6	0.046851	5223.6	3127.36	146.52	2	2	2	2	2	1	1	2	1	1
1	2	16.56	43	1	2	2	5	2	2	1	2.1	2	58.7123	6	0.672489	6166.1	2649.68	1781.88	3	2	1	3	3	2	2	1	1	3
7	2	16.56	31	2	3	2	3	2	2	1	3.9	1	60.4795	6	0.306671	4501.53	2359.53	723.6	4	4	4	1	4	4	4	4	5	5
3	2	16.56	50	2	2	2	5	3	1	1	1	1	61.5918	6	0.417928	7955.33	4282.6	1789.82	1	1	1	1	1	1	1	1	1	1
14	2	16.56	37	1	3	2	3	2	2	2	3.4	1	61.811	6	0.223931	3110.05	1097.84	245.84	4	5	5	3	3	3	3	2	3	3
11	2	16.56	33	1	4	2	2	2	2	1	1	2	62.1425	6	0.211074	3303.66	1950.07	411.61	1	1	1	1	1	1	1	1	1	1
2	2	16.56	35	2	3	2	4	3	2	1	2.3	1	62.6329	6	0.371519	4710.45	3145.76	1168.71	3	3	1	3	3	3	3	1	1	2
16	2	16.56	33	1	4	2	2	2	2	1	3.5	2	63.3918	6	0.113496	3633.37	1709.14	193.98	3	3	4	4	3	4	3	4	3	4
10	2	16.56	33	2	3	2	3	2	2	1	1.8	2	63.5205	6	0.305447	6646.46	2907.15	887.98	3	2	1	3	2	2	2	1	1	1
7	2	16.56	31	2	3	2	3	2	2	1	3.9	2	63.7425	6	0.379104	4581.74	1960.57	743.26	4	4	4	1	4	4	4	4	5	5
12	2	16.56	31	2	4	2	2	2	3	1	2.4	1	64.0877	6	0.281486	2925.1	1139.17	320.66	3	2	2	3	3	3	2	2	2	2
15	2	16.56	40	2	3	2	5	3	2	1	3.3	2	64.3068	6	0.148678	4114.46	1968.68	292.7	3	3	3	4	4	4	3	3	3	3
1	2	16.56	43	1	2	2	5	2	2	1	2.1	1	64.7288	6	0.953021	10386.2	5002.67	4767.65	3	2	1	3	3	2	2	1	1	3
5	2	16.56	33	1	4	2	3	3	2	1	3.8	2	64.9123	6	0.315823	3011.5	1834.19	579.28	4	4	4	4	4	3	4	4	3	4
18	2	16.56	38	1	4	2	4	3	2	1	4.1	1	64.9562	6	0	4186	0	0	5	5	5	5	5	5	3	3	1	4
10	2	16.56	33	2	3	2	3	2	2	1	1.8	1	65.074	6	0.273689	3855.75	1792.62	490.62	3	2	1	3	2	2	2	1	1	1
8	2	16.56	31	2	3	2	3	2	2	1	3	1	65.2822	6	0.297123	4000.24	2004.86	595.69	1	3	2	5	2	5	5	1	1	5
6	2	16.56	40	1	3	2	4	3	2	1	4.2	2	66.4767	6	0.532608	3900.94	1250.45	666	5	5	5	4	5	4	5	1	3	5
3	2	16.56	50	2	2	2	5	3	1	1	1	1	66.8849	6	0.569492	3028.97	1219.49	694.49	1	1	1	1	1	1	1	1	1	1
3	2	16.56	50	2	2	2	5	3	1	1	1	2	67.1315	6	0.523487	3402.32	1476.79	773.08	1	1	1	1	1	1	1	1	1	1
4	2	16.56	36	2	4	2	2	2	2	1	3.6	2	67.3014	6	0.507581	4215.67	1713.54	869.76	4	3	3	4	4	4	3	3	3	5
8	2	16.56	31	2	3	2	3	2	2	1	3	1	67.4795	6	0.322767	4399.65	2025.36	653.72	1	3	2	5	2	5	5	1	1	5
10	2	16.56	33	2	3	2	3	2	2	1	1.8	1	68.7507	6	0.375683	3842.6	1309.96	492.13	3	2	1	3	2	2	2	1	1	1
9	2	16.56	30	1	4	1	2	2	2	4	1.7	2	68.8356	6	0.3344	3934.03	1624.4	543.2	2	1	1	1	1	1	3	2	3	2
7	2	16.56	31	2	3	2	3	2	2	1	3.9	1	68.9151	6	0.308719	2886.96	1462.43	451.48	4	4	4	1	4	4	4	4	5	5
15	2	16.56	40	2	3	2	5	3	2	1	3.3	1	69.1068	6	0.208808	4002.59	1214.32	253.56	3	3	3	4	4	4	3	3	3	3
16	2	16.56	33	1	4	2	2	2	2	1	3.5	2	69.726	6	0.176003	3986.71	952.94	167.72	3	3	4	4	3	4	3	4	3	4
13	2	16.56	36	1	3	2	3	2	2	1	3.8	2	70.1562	6	0.248024	4641.24	1704.35	422.72	3	4	3	4	4	4	4	4	4	4
7	2	16.56	31	2	3	2	3	2	2	1	3.9	2	70.2247	6	0.338029	4203.84	2032.9	687.18	4	4	4	1	4	4	4	4	5	5
15	2	16.56	40	2	3	2	5	3	2	1	3.3	1	70.2712	6	0.131147	4218.53	2149.8	281.94	3	3	3	4	4	4	3	3	3	3
11	2	16.56	33	1	4	2	2	2	2	1	1	2	70.9315	6	0.306267	3665.62	1421.47	435.35	1	1	1	1	1	1	1	1	1	1
12	2	16.56	31	2	4	2	2	2	3	1	2.4	2	70.9918	6	0.303692	4599.88	1699.12	516.01	3	2	2	3	3	3	2	2	2	2
17	2	16.56	38	1	4	2	4	3	2	1	1.6	2	71.7014	6	0.0899519	3506.35	1304.92	117.38	2	2	2	2	2	1	1	2	1	1
9	2	16.56	30	1	4	1	2	2	2	4	1.7	2	73.1068	6	0.361945	4135.35	1602.37	579.97	2	1	1	1	1	1	3	2	3	2
9	2	16.56	30	1	4	1	2	2	2	4	1.7	1	74.1288	6	0.294746	4002.47	1941.98	572.39	2	1	1	1	1	1	3	2	3	2
4	2	16.56	36	2	4	2	2	2	2	1	3.6	2	75.1479	6	0.481596	4162.4	1706.45	821.82	4	3	3	4	4	4	3	3	3	5
15	2	16.56	40	2	3	2	5	3	2	1	3.3	1	75.4192	6	0.156781	4441.98	1869.62	293.12	3	3	3	4	4	4	3	3	3	3
12	2	16.56	31	2	4	2	2	2	3	1	2.4	1	75.8493	6	0.330158	3008.56	1037.32	342.48	3	2	2	3	3	3	2	2	2	2
9	2	16.56	30	1	4	1	2	2	2	4	1.7	2	76.0521	6	0.289926	4936.43	2404.2	697.04	2	1	1	1	1	1	3	2	3	2
4	2	16.56	36	2	4	2	2	2	2	1	3.6	1	76.6548	6	0.446132	3372.84	1519.91	678.08	4	3	3	4	4	4	3	3	3	5
2	2	16.56	35	2	3	2	4	3	2	1	2.3	2	76.6712	6	0.390194	3025.9	1889.88	737.42	3	3	1	3	3	3	3	1	1	2
7	2	16.56	31	2	3	2	3	2	2	1	3.9	1	77.1699	6	0.379914	4595.93	1928.75	732.76	4	4	4	1	4	4	4	4	5	5
14	2	16.56	37	1	3	2	3	2	2	2	3.4	2	77.3589	6	0.192387	5012.33	2110.9	406.11	4	5	5	3	3	3	3	2	3	3
4	2	16.56	36	2	4	2	2	2	2	1	3.6	2	77.4055	6	0.492091	4477.93	1894.57	932.3	4	3	3	4	4	4	3	3	3	5
6	2	16.56	40	1	3	2	4	3	2	1	4.2	1	77.6959	6	0.625512	4285.11	1140.65	713.49	5	5	5	4	5	4	5	1	3	5
13	2	16.56	36	1	3	2	3	2	2	1	3.8	1	78.3699	6	0.415089	3992.23	855.72	355.2	3	4	3	4	4	4	4	4	4	4
6	2	16.56	40	1	3	2	4	3	2	1	4.2	1	78.7205	6	0.321079	3655.25	1914.92	614.84	5	5	5	4	5	4	5	1	3	5
11	2	16.56	33	1	4	2	2	2	2	1	1	2	78.8986	6	0.668011	3153.4	585.26	390.96	1	1	1	1	1	1	1	1	1	1
8	2	16.56	31	2	3	2	3	2	2	1	3	1	80.8575	6	0.384807	5149.49	1998.64	769.09	1	3	2	5	2	5	5	1	1	5
9	2	16.56	30	1	4	1	2	2	2	4	1.7	2	80.8904	6	0.349846	3389.51	1349.68	472.18	2	1	1	1	1	1	3	2	3	2
2	2	16.56	35	2	3	2	4	3	2	1	2.3	2	80.9288	6	0.54914	3981.75	2068.36	1135.82	3	3	1	3	3	3	3	1	1	2
13	2	16.56	36	1	3	2	3	2	2	1	3.8	1	81.6767	6	0.257315	3427.73	1374.5	353.68	3	4	3	4	4	4	4	4	4	4
10	2	16.56	33	2	3	2	3	2	2	1	1.8	2	82.1479	6	0.292248	5409.27	2454.15	717.22	3	2	1	3	2	2	2	1	1	1
10	2	16.56	33	2	3	2	3	2	2	1	1.8	2	82.6521	6	0.256484	4134.04	2138.69	548.54	3	2	1	3	2	2	2	1	1	1
11	2	16.56	33	1	4	2	2	2	2	1	1	1	82.6822	6	0.488384	2980.72	768.74	375.44	1	1	1	1	1	1	1	1	1	1
11	2	16.56	33	1	4	2	2	2	2	1	1	1	82.7068	6	0.338224	3113.79	1158.7	391.9	1	1	1	1	1	1	1	1	1	1
6	2	16.56	40	1	3	2	4	3	2	1	4.2	2	83.1096	6	0.412932	4382.55	1846.26	762.38	5	5	5	4	5	4	5	1	3	5
6	2	16.56	40	1	3	2	4	3	2	1	4.2	1	83.3479	6	0.397027	4203.17	1844.51	732.32	5	5	5	4	5	4	5	1	3	5
11	2	16.56	33	1	4	2	2	2	2	1	1	1	83.3863	6	0.229013	4755.1	2436.11	557.9	1	1	1	1	1	1	1	1	1	1
10	2	16.56	33	2	3	2	3	2	2	1	1.8	2	83.7233	6	0.294078	4199.32	1889.02	555.52	3	2	1	3	2	2	2	1	1	1
18	2	16.56	38	1	4	2	4	3	2	1	4.1	1	84.4137	6	0.0310303	3698.72	1855.93	57.59	5	5	5	5	5	5	3	3	1	4
13	2	16.56	36	1	3	2	3	2	2	1	3.8	2	85.3918	6	0.222153	4501.93	1988.49	441.75	3	4	3	4	4	4	4	4	4	4
4	2	16.56	36	2	4	2	2	2	2	1	3.6	2	85.9178	6	0.40435	3920.74	2079.14	840.7	4	3	3	4	4	4	3	3	3	5
9	2	16.56	30	1	4	1	2	2	2	4	1.7	1	86.4384	6	0.304629	4304.01	1940.92	591.26	2	1	1	1	1	1	3	2	3	2
15	2	16.56	40	2	3	2	5	3	2	1	3.3	2	86.5342	6	0.158932	3207.94	1370.9	217.88	3	3	3	4	4	4	3	3	3	3
10	2	16.56	33	2	3	2	3	2	2	1	1.8	1	86.7589	6	0.260042	5448.5	2756.4	716.78	3	2	1	3	2	2	2	1	1	1
15	2	16.56	40	2	3	2	5	3	2	1	3.3	2	90.863	6	0.152552	4417.79	2066.71	315.28	3	3	3	4	4	4	3	3	3	3
12	2	16.56	31	2	4	2	2	2	3	1	2.4	1	41.2685	7	0.199544	4527.19	2369.6	472.84	3	2	2	3	3	3	2	2	2	2
17	2	16.56	38	1	4	2	4	3	2	1	1.6	2	45.8986	7	0.115902	3666.57	1191.18	138.06	2	2	2	2	2	1	1	2	1	1
9	2	16.56	30	1	4	1	2	2	2	4	1.7	2	46.0356	7	0.354892	3874.57	1494.54	530.4	2	1	1	1	1	1	3	2	3	2
18	2	16.56	38	1	4	2	4	3	2	1	4.1	1	48.1616	7	0.00783868	4291.75	2148.32	16.84	5	5	5	5	5	5	3	3	1	4
14	2	16.56	37	1	3	2	3	2	2	2	3.4	1	49.2986	7	0.172118	4071.28	1730.09	297.78	4	5	5	3	3	3	3	2	3	3
15	2	16.56	40	2	3	2	5	3	2	1	3.3	1	49.4219	7	0.180409	2635.26	1040.47	187.71	3	3	3	4	4	4	3	3	3	3
7	2	16.56	31	2	3	2	3	2	2	1	3.9	1	51.6356	7	0.327304	3911.15	1913.27	626.22	4	4	4	1	4	4	4	4	5	5
13	2	16.56	36	1	3	2	3	2	2	1	3.8	1	53.4164	7	0.217533	4329.57	1821.24	396.18	3	4	3	4	4	4	4	4	4	4
6	2	16.56	40	1	3	2	4	3	2	1	4.2	1	53.9671	7	0.331434	3798.22	1928.29	639.1	5	5	5	4	5	4	5	1	3	5
8	2	16.56	31	2	3	2	3	2	2	1	3	1	54.3452	7	0.333563	4680.23	2086.8	696.08	1	3	2	5	2	5	5	1	1	5
13	2	16.56	36	1	3	2	3	2	2	1	3.8	1	54.4137	7	0.151285	5387.2	3307.59	500.39	3	4	3	4	4	4	4	4	4	4
7	2	16.56	31	2	3	2	3	2	2	1	3.9	1	54.8712	7	0.321392	4812.41	2332.88	749.77	4	4	4	1	4	4	4	4	5	5
9	2	16.56	30	1	4	1	2	2	2	4	1.7	1	57.8932	7	0.267078	5444.48	2952.25	788.48	2	1	1	1	1	1	3	2	3	2
7	2	16.56	31	2	3	2	3	2	2	1	3.9	2	59.0795	7	0.302791	1718.28	927.9	280.96	4	4	4	1	4	4	4	4	5	5
7	2	16.56	31	2	3	2	3	2	2	1	3.9	1	60.0329	7	0.247769	4777.17	3041.95	753.7	4	4	4	1	4	4	4	4	5	5
11	2	16.56	33	1	4	2	2	2	2	1	1	1	60.0493	7	0.31426	4489.37	1795.14	564.14	1	1	1	1	1	1	1	1	1	1
17	2	16.56	38	1	4	2	4	3	2	1	1.6	2	62.1178	7	0.0536779	5959.36	4034.81	216.58	2	2	2	2	2	1	1	2	1	1
9	2	16.56	30	1	4	1	2	2	2	4	1.7	1	63.6521	7	0.225528	3757.54	2394.2	539.96	2	1	1	1	1	1	3	2	3	2
12	2	16.56	31	2	4	2	2	2	3	1	2.4	1	63.8027	7	0.200002	7297.89	4089.65	817.94	3	2	2	3	3	3	2	2	2	2
3	2	16.56	50	2	2	2	5	3	1	1	1	1	64.6822	7	0.459444	4925.06	2596.81	1193.09	1	1	1	1	1	1	1	1	1	1
17	2	16.56	38	1	4	2	4	3	2	1	1.6	1	64.9123	7	0.0831902	3515.31	1548.62	128.83	2	2	2	2	2	1	1	2	1	1
2	2	16.56	35	2	3	2	4	3	2	1	2.3	1	64.937	7	0.631025	4626.92	1907.2	1203.49	3	3	1	3	3	3	3	1	1	2
6	2	16.56	40	1	3	2	4	3	2	1	4.2	1	65.1205	7	0.26184	3964.28	2538.5	664.68	5	5	5	4	5	4	5	1	3	5
8	2	16.56	31	2	3	2	3	2	2	1	3	1	65.3726	7	0.6494	4015.19	910.64	591.37	1	3	2	5	2	5	5	1	1	5
9	2	16.56	30	1	4	1	2	2	2	4	1.7	1	65.389	7	0.3503	2253.19	907.05	317.74	2	1	1	1	1	1	3	2	3	2
8	2	16.56	31	2	3	2	3	2	2	1	3	2	65.5945	7	0.342879	4954.48	2213.55	758.98	1	3	2	5	2	5	5	1	1	5
17	2	16.56	38	1	4	2	4	3	2	1	1.6	2	66.0219	7	0.0963765	3426.1	1252.38	120.7	2	2	2	2	2	1	1	2	1	1
3	2	16.56	50	2	2	2	5	3	1	1	1	2	66.2822	7	0.548523	4345.89	1808.84	992.19	1	1	1	1	1	1	1	1	1	1
7	2	16.56	31	2	3	2	3	2	2	1	3.9	2	67.4767	7	0.360932	4934.67	2164.34	781.18	4	4	4	1	4	4	4	4	5	5
9	2	16.56	30	1	4	1	2	2	2	4	1.7	1	67.5808	7	0.358815	5399.93	2186.14	784.42	2	1	1	1	1	1	3	2	3	2
10	2	16.56	33	2	3	2	3	2	2	1	1.8	1	67.5808	7	0.470035	4465.05	1246.12	585.72	3	2	1	3	2	2	2	1	1	1
5	2	16.56	33	1	4	2	3	3	2	1	3.8	1	68.4904	7	0.329335	6371.36	3615.77	1190.8	4	4	4	4	4	3	4	4	3	4
6	2	16.56	40	1	3	2	4	3	2	1	4.2	1	68.5041	7	0.418465	3427.58	1388.98	581.24	5	5	5	4	5	4	5	1	3	5
10	2	16.56	33	2	3	2	3	2	2	1	1.8	1	68.6521	7	0.233721	6164.34	3404.92	795.8	3	2	1	3	2	2	2	1	1	1
13	2	16.56	36	1	3	2	3	2	2	1	3.8	2	69.0658	7	0.271319	4240.9	1587.47	430.71	3	4	3	4	4	4	4	4	4	4
8	2	16.56	31	2	3	2	3	2	2	1	3	2	69.6603	7	0.333583	3944.99	1732.4	577.9	1	3	2	5	2	5	5	1	1	5
10	2	16.56	33	2	3	2	3	2	2	1	1.8	2	69.8658	7	0.339707	3139.41	1209.63	410.92	3	2	1	3	2	2	2	1	1	1
3	2	16.56	50	2	2	2	5	3	1	1	1	1	70.726	7	0.600224	5226.27	2089.62	1254.24	1	1	1	1	1	1	1	1	1	1
3	2	16.56	50	2	2	2	5	3	1	1	1	2	71.4	7	0.453736	4975.42	2514.39	1140.87	1	1	1	1	1	1	1	1	1	1
3	2	16.56	50	2	2	2	5	3	1	1	1	2	71.5288	7	0.534716	3795.91	1593.48	852.06	1	1	1	1	1	1	1	1	1	1
8	2	16.56	31	2	3	2	3	2	2	1	3	2	71.789	7	0.280584	3668.09	2027.2	568.8	1	3	2	5	2	5	5	1	1	5
3	2	16.56	50	2	2	2	5	3	1	1	1	2	71.9041	7	0.471435	4708.5	2255.77	1063.45	1	1	1	1	1	1	1	1	1	1
17	2	16.56	38	1	4	2	4	3	2	1	1.6	1	71.9781	7	0.0531578	4956.83	2914.72	154.94	2	2	2	2	2	1	1	2	1	1
10	2	16.56	33	2	3	2	3	2	2	1	1.8	2	72.2274	7	0.352823	4526.03	1654.2	583.64	3	2	1	3	2	2	2	1	1	1
6	2	16.56	40	1	3	2	4	3	2	1	4.2	2	72.2411	7	0.47992	3568.89	1244	597.02	5	5	5	4	5	4	5	1	3	5
9	2	16.56	30	1	4	1	2	2	2	4	1.7	1	72.4055	7	0.28979	3167.95	1586.32	459.7	2	1	1	1	1	1	3	2	3	2
3	2	16.56	50	2	2	2	5	3	1	1	1	2	72.7726	7	0.462837	3334.31	1730.33	800.86	1	1	1	1	1	1	1	1	1	1
12	2	16.56	31	2	4	2	2	2	3	1	2.4	1	72.789	7	0.22122	3771.4	1970.71	435.96	3	2	2	3	3	3	2	2	2	2
13	2	16.56	36	1	3	2	3	2	2	1	3.8	2	73.1205	7	0.255536	4136.26	1453.57	371.44	3	4	3	4	4	4	4	4	4	4
11	2	16.56	33	1	4	2	2	2	2	1	1	1	73.3425	7	0.266118	5529.25	2609.22	694.36	1	1	1	1	1	1	1	1	1	1
12	2	16.56	31	2	4	2	2	2	3	1	2.4	2	73.4959	7	0.298836	3807.31	1430.08	427.36	3	2	2	3	3	3	2	2	2	2
17	2	16.56	38	1	4	2	4	3	2	1	1.6	1	74.9096	7	0.0513573	4227.36	1938.77	99.57	2	2	2	2	2	1	1	2	1	1
5	2	16.56	33	1	4	2	3	3	2	1	3.8	1	75.189	7	0.380466	4409.11	2232.58	849.42	4	4	4	4	4	3	4	4	3	4
10	2	16.56	33	2	3	2	3	2	2	1	1.8	1	75.3589	7	0.25211	4536.7	2389.04	602.3	3	2	1	3	2	2	2	1	1	1
8	2	16.56	31	2	3	2	3	2	2	1	3	1	76.411	7	0.31029	3943.53	1951.14	605.42	1	3	2	5	2	5	5	1	1	5
14	2	16.56	37	1	3	2	3	2	2	2	3.4	1	76.6329	7	0.145056	5223.88	3055.99	443.29	4	5	5	3	3	3	3	2	3	3
9	2	16.56	30	1	4	1	2	2	2	4	1.7	1	76.7068	7	0.250861	4478.09	2429.71	609.52	2	1	1	1	1	1	3	2	3	2
5	2	16.56	33	1	4	2	3	3	2	1	3.8	2	76.8384	7	0.339634	4679.6	2564.82	871.1	4	4	4	4	4	3	4	4	3	4
18	2	16.56	38	1	4	2	4	3	2	1	4.1	2	77.0548	7	0.031885	3028.91	1187.08	37.85	5	5	5	5	5	5	3	3	1	4
3	2	16.56	50	2	2	2	5	3	1	1	1	1	78.3233	7	0.43649	4531.29	2344.11	1023.18	1	1	1	1	1	1	1	1	1	1
4	2	16.56	36	2	4	2	2	2	2	1	3.6	1	78.9123	7	0.290305	3562.11	2481.77	720.47	4	3	3	4	4	4	3	3	3	5
18	2	16.56	38	1	4	2	4	3	2	1	4.1	2	79.3425	7	0.0101275	5439.32	1701.31	17.23	5	5	5	5	5	5	3	3	1	4
5	2	16.56	33	1	4	2	3	3	2	1	3.8	1	79.4411	7	0.460147	3784.92	1594.99	733.93	4	4	4	4	4	3	4	4	3	4
8	2	16.56	31	2	3	2	3	2	2	1	3	1	79.937	7	0.330716	5026.08	2246.64	743	1	3	2	5	2	5	5	1	1	5
3	2	16.56	50	2	2	2	5	3	1	1	1	1	80.0795	7	0.651185	5140.5	1857.66	1209.68	1	1	1	1	1	1	1	1	1	1
8	2	16.56	31	2	3	2	3	2	2	1	3	1	80.4329	7	0.303675	3888.53	1873.78	569.02	1	3	2	5	2	5	5	1	1	5
5	2	16.56	33	1	4	2	3	3	2	1	3.8	1	80.9699	7	0.353749	4620.14	2490.44	880.99	4	4	4	4	4	3	4	4	3	4
10	2	16.56	33	2	3	2	3	2	2	1	1.8	2	81.4767	7	0.247222	3450.5	1813.67	448.38	3	2	1	3	2	2	2	1	1	1
12	2	16.56	31	2	4	2	2	2	3	1	2.4	1	81.4877	7	0.284013	5128.5	2052.09	582.82	3	2	2	3	3	3	2	2	2	2
13	2	16.56	36	1	3	2	3	2	2	1	3.8	1	84.9041	7	0.190783	4952.99	2632	502.14	3	4	3	4	4	4	4	4	4	4
12	2	16.56	31	2	4	2	2	2	3	1	2.4	2	84.989	7	0.269689	5126.38	2087.29	562.92	3	2	2	3	3	3	2	2	2	2
3	2	16.56	50	2	2	2	5	3	1	1	1	2	85.6712	7	0.485003	8088.35	3728.18	1808.18	1	1	1	1	1	1	1	1	1	1
8	2	16.56	31	2	3	2	3	2	2	1	3	2	85.926	7	0.292995	5150.05	2577.52	755.2	1	3	2	5	2	5	5	1	1	5
8	2	16.56	31	2	3	2	3	2	2	1	3	1	86.7041	7	0.354849	3703.77	1554.24	551.52	1	3	2	5	2	5	5	1	1	5
6	2	16.56	40	1	3	2	4	3	2	1	4.2	1	89.611	7	0.32185	3604	1918.94	617.61	5	5	5	4	5	4	5	1	3	5
10	2	16.56	33	2	3	2	3	2	2	1	1.8	1	90.126	7	0.289508	5317.99	2366.95	685.25	3	2	1	3	2	2	2	1	1	1
2	2	16.56	35	2	3	2	4	3	2	1	2.3	2	39.4438	8	0.635789	3393	1363.22	866.72	3	3	1	3	3	3	3	1	1	2
11	2	16.56	33	1	4	2	2	2	2	1	1	2	44.989	8	0.243146	4895.31	2428.42	590.46	1	1	1	1	1	1	1	1	1	1
4	2	16.56	36	2	4	2	2	2	2	1	3.6	2	48.1288	8	0.637821	1883.26	601.47	383.63	4	3	3	4	4	4	3	3	3	5
7	2	16.56	31	2	3	2	3	2	2	1	3.9	1	48.1616	8	0.316793	5575.41	2765.72	876.16	4	4	4	1	4	4	4	4	5	5
13	2	16.56	36	1	3	2	3	2	2	1	3.8	1	48.4247	8	0.219312	4143.61	1944.67	426.49	3	4	3	4	4	4	4	4	4	4
6	2	16.56	40	1	3	2	4	3	2	1	4.2	1	50.9233	8	0.358221	4244.95	1980.37	709.41	5	5	5	4	5	4	5	1	3	5
13	2	16.56	36	1	3	2	3	2	2	1	3.8	1	53.6575	8	0.287414	3510.52	1129.73	324.7	3	4	3	4	4	4	4	4	4	4
10	2	16.56	33	2	3	2	3	2	2	1	1.8	2	58.4932	8	0.257405	4035.18	2120.94	545.94	3	2	1	3	2	2	2	1	1	1
12	2	16.56	31	2	4	2	2	2	3	1	2.4	2	60.3562	8	0.241587	6824.43	3102.4	749.5	3	2	2	3	3	3	2	2	2	2
16	2	16.56	33	1	4	2	2	2	2	1	3.5	1	60.7534	8	0.0775842	6704.93	3874.24	300.58	3	3	4	4	3	4	3	4	3	4
7	2	16.56	31	2	3	2	3	2	2	1	3.9	1	61.9151	8	0.276467	4978.97	2814.8	778.2	4	4	4	1	4	4	4	4	5	5
8	2	16.56	31	2	3	2	3	2	2	1	3	2	62.1918	8	0.22665	4676.23	3189.37	722.87	1	3	2	5	2	5	5	1	1	5
4	2	16.56	36	2	4	2	2	2	2	1	3.6	2	62.8027	8	0.366584	5854.61	3227.04	1182.98	4	3	3	4	4	4	3	3	3	5
11	2	16.56	33	1	4	2	2	2	2	1	1	1	63.6301	8	0.216783	5511.05	3044.52	660	1	1	1	1	1	1	1	1	1	1
8	2	16.56	31	2	3	2	3	2	2	1	3	1	64.1589	8	0.421335	3686.02	1287.74	542.57	1	3	2	5	2	5	5	1	1	5
7	2	16.56	31	2	3	2	3	2	2	1	3.9	1	64.5123	8	0.41917	6155.17	2344.87	982.9	4	4	4	1	4	4	4	4	5	5
14	2	16.56	37	1	3	2	3	2	2	2	3.4	1	64.8164	8	0.17744	3630.43	1728.7	306.74	4	5	5	3	3	3	3	2	3	3
12	2	16.56	31	2	4	2	2	2	3	1	2.4	1	64.9123	8	0.239065	3967.06	1791.48	428.28	3	2	2	3	3	3	2	2	2	2
11	2	16.56	33	1	4	2	2	2	2	1	1	1	66.3726	8	0.224657	4596.32	2589.01	581.64	1	1	1	1	1	1	1	1	1	1
2	2	16.56	35	2	3	2	4	3	2	1	2.3	2	66.8932	8	0.656635	4294.49	1708.56	1121.9	3	3	1	3	3	3	3	1	1	2
4	2	16.56	36	2	4	2	2	2	2	1	3.6	1	66.9342	8	0.55097	3666.34	1470.97	810.46	4	3	3	4	4	4	3	3	3	5
18	2	16.56	38	1	4	2	4	3	2	1	4.1	1	66.9973	8	0.0307713	4600.05	2717.47	83.62	5	5	5	5	5	5	3	3	1	4
6	2	16.56	40	1	3	2	4	3	2	1	4.2	1	67.7507	8	0.355067	5212.31	2412.28	856.52	5	5	5	4	5	4	5	1	3	5
14	2	16.56	37	1	3	2	3	2	2	2	3.4	2	68.6685	8	0.161036	5141.98	2382.95	383.74	4	5	5	3	3	3	3	2	3	3
13	2	16.56	36	1	3	2	3	2	2	1	3.8	2	68.7753	8	0.214343	3937.59	1737.4	372.4	3	4	3	4	4	4	4	4	4	4
16	2	16.56	33	1	4	2	2	2	2	1	3.5	2	69.737	8	0.122668	8071.67	3274.37	401.66	3	3	4	4	3	4	3	4	3	4
2	2	16.56	35	2	3	2	4	3	2	1	2.3	2	69.9644	8	0.548012	4212.09	1963.15	1075.83	3	3	1	3	3	3	3	1	1	2
15	2	16.56	40	2	3	2	5	3	2	1	3.3	2	70.3562	8	0.227787	3876.15	1214.38	276.62	3	3	3	4	4	4	3	3	3	3
5	2	16.56	33	1	4	2	3	3	2	1	3.8	1	71.7425	8	0.421941	6351.85	2929.91	1236.25	4	4	4	4	4	3	4	4	3	4
6	2	16.56	40	1	3	2	4	3	2	1	4.2	2	72.0603	8	0.321351	6022.38	3268.7	1050.4	5	5	5	4	5	4	5	1	3	5
12	2	16.56	31	2	4	2	2	2	3	1	2.4	2	72.5945	8	0.309298	4131.23	1396.84	432.04	3	2	2	3	3	3	2	2	2	2
8	2	16.56	31	2	3	2	3	2	2	1	3	2	72.8082	8	0.289385	4199.03	2231.84	645.86	1	3	2	5	2	5	5	1	1	5
9	2	16.56	30	1	4	1	2	2	2	4	1.7	1	72.863	8	0.279947	5042.22	2614.14	731.82	2	1	1	1	1	1	3	2	3	2
12	2	16.56	31	2	4	2	2	2	3	1	2.4	1	73.211	8	0.216809	6308.15	3189.08	691.42	3	2	2	3	3	3	2	2	2	2
6	2	16.56	40	1	3	2	4	3	2	1	4.2	1	73.6247	8	0.268395	5242.2	3436.8	922.42	5	5	5	4	5	4	5	1	3	5
12	2	16.56	31	2	4	2	2	2	3	1	2.4	2	74.0247	8	0.329772	5975.19	2112.76	696.73	3	2	2	3	3	3	2	2	2	2
14	2	16.56	37	1	3	2	3	2	2	2	3.4	2	74.3534	8	0.196794	13557.4	5401.79	1063.04	4	5	5	3	3	3	3	2	3	3
8	2	16.56	31	2	3	2	3	2	2	1	3	2	74.7288	8	0.319558	5131.54	2431.36	776.96	1	3	2	5	2	5	5	1	1	5
11	2	16.56	33	1	4	2	2	2	2	1	1	2	75.0247	8	0.300359	5969.62	2446.74	734.9	1	1	1	1	1	1	1	1	1	1
14	2	16.56	37	1	3	2	3	2	2	2	3.4	2	75.0274	8	0.148505	5596.71	3051.48	453.16	4	5	5	3	3	3	3	2	3	3
4	2	16.56	36	2	4	2	2	2	2	1	3.6	2	75.3205	8	0.572822	2850.89	1066.16	610.72	4	3	3	4	4	4	3	3	3	5
8	2	16.56	31	2	3	2	3	2	2	1	3	2	76.0466	8	0.280624	5702.81	3150.98	884.24	1	3	2	5	2	5	5	1	1	5
15	2	16.56	40	2	3	2	5	3	2	1	3.3	1	76.063	8	0.178814	4907.02	1694.5	303	3	3	3	4	4	4	3	3	3	3
2	2	16.56	35	2	3	2	4	3	2	1	2.3	1	76.2904	8	0.394389	2915.94	1874.67	739.35	3	3	1	3	3	3	3	1	1	2
11	2	16.56	33	1	4	2	2	2	2	1	1	2	77.0137	8	0.269832	4612.43	2026	546.68	1	1	1	1	1	1	1	1	1	1
9	2	16.56	30	1	4	1	2	2	2	4	1.7	2	77.8959	8	0.313322	6097.86	2755.76	863.44	2	1	1	1	1	1	3	2	3	2
15	2	16.56	40	2	3	2	5	3	2	1	3.3	1	77.9507	8	0.131665	3464.45	1854.55	244.18	3	3	3	4	4	4	3	3	3	3
10	2	16.56	33	2	3	2	3	2	2	1	1.8	1	78.6	8	0.299162	5143.8	2202.62	658.94	3	2	1	3	2	2	2	1	1	1
3	2	16.56	50	2	2	2	5	3	1	1	1	1	78.6685	8	0.359424	4126.13	2649.74	952.38	1	1	1	1	1	1	1	1	1	1
8	2	16.56	31	2	3	2	3	2	2	1	3	1	78.7644	8	0.320635	5343.11	2441.06	782.69	1	3	2	5	2	5	5	1	1	5
8	2	16.56	31	2	3	2	3	2	2	1	3	1	78.8822	8	0.270176	4611.66	2620.66	708.04	1	3	2	5	2	5	5	1	1	5
6	2	16.56	40	1	3	2	4	3	2	1	4.2	1	78.9096	8	0.342999	5310.28	2640.53	905.7	5	5	5	4	5	4	5	1	3	5
17	2	16.56	38	1	4	2	4	3	2	1	1.6	2	79.5616	8	0.0575222	2955.98	1661.62	95.58	2	2	2	2	2	1	1	2	1	1
15	2	16.56	40	2	3	2	5	3	2	1	3.3	2	80.1836	8	0.203914	3470.05	1124.1	229.22	3	3	3	4	4	4	3	3	3	3
5	2	16.56	33	1	4	2	3	3	2	1	3.8	2	81.9041	8	0.356941	5927.52	3020.44	1078.12	4	4	4	4	4	3	4	4	3	4
14	2	16.56	37	1	3	2	3	2	2	2	3.4	1	81.9068	8	0.197088	4481.96	1697.82	334.62	4	5	5	3	3	3	3	2	3	3
13	2	16.56	36	1	3	2	3	2	2	1	3.8	1	82.611	8	0.168289	3543.5	1993.65	335.51	3	4	3	4	4	4	4	4	4	4
11	2	16.56	33	1	4	2	2	2	2	1	1	2	82.9479	8	0.243862	5520.43	2698.08	657.96	1	1	1	1	1	1	1	1	1	1
5	2	16.56	33	1	4	2	3	3	2	1	3.8	1	83.9397	8	0.288284	4203.58	2779.2	801.2	4	4	4	4	4	3	4	4	3	4
7	2	16.56	31	2	3	2	3	2	2	1	3.9	1	84.0849	8	0.366532	5562.71	2452.72	899	4	4	4	1	4	4	4	4	5	5
7	2	16.56	31	2	3	2	3	2	2	1	3.9	1	84.5397	8	0.339608	5290.34	2445.64	830.56	4	4	4	1	4	4	4	4	5	5
5	2	16.56	33	1	4	2	3	3	2	1	3.8	1	85.0904	8	0.306963	6181.04	3687.06	1131.79	4	4	4	4	4	3	4	4	3	4
11	2	16.56	33	1	4	2	2	2	2	1	1	1	85.2192	8	0.226401	5122.66	2711.87	613.97	1	1	1	1	1	1	1	1	1	1
12	2	16.56	31	2	4	2	2	2	3	1	2.4	2	85.2219	8	0.228884	5339.02	2532.64	579.68	3	2	2	3	3	3	2	2	2	2
4	2	16.56	36	2	4	2	2	2	2	1	3.6	1	86.2932	8	0.450995	3344.7	1470.04	662.98	4	3	3	4	4	4	3	3	3	5
1	2	16.56	43	1	2	2	5	2	2	1	2.1	1	87.7425	8	0.749992	4376.49	2255.93	1691.93	3	2	1	3	3	2	2	1	1	3
2	2	16.56	35	2	3	2	4	3	2	1	2.3	2	88.863	8	0.444305	6394.81	4064.26	1805.77	3	3	1	3	3	3	3	1	1	2
1	2	16.56	43	1	2	2	5	2	2	1	2.1	1	94.0329	8	0.984419	5476.38	2336.15	2299.75	3	2	1	3	3	2	2	1	1	3
3	2	16.56	50	2	2	2	5	3	1	1	1	2	11.1726	9	0.911626	9003.6	2201.89	2007.3	1	1	1	1	1	1	1	1	1	1
6	2	16.56	40	1	3	2	4	3	2	1	4.2	1	37.6932	9	0.276246	4782.02	2932.71	810.15	5	5	5	4	5	4	5	1	3	5
11	2	16.56	33	1	4	2	2	2	2	1	1	2	50.1397	9	0.188603	4431.23	2868.88	541.08	1	1	1	1	1	1	1	1	1	1
11	2	16.56	33	1	4	2	2	2	2	1	1	1	51.1123	9	0.220309	4964.87	2737.07	603	1	1	1	1	1	1	1	1	1	1
18	2	16.56	38	1	4	2	4	3	2	1	4.1	2	51.8247	9	0.0162047	5763.45	2954.69	47.88	5	5	5	5	5	5	3	3	1	4
7	2	16.56	31	2	3	2	3	2	2	1	3.9	2	52.1781	9	0.29755	4942.3	2686.47	799.36	4	4	4	1	4	4	4	4	5	5
12	2	16.56	31	2	4	2	2	2	3	1	2.4	2	52.9315	9	0.196903	5733.22	3109.14	612.2	3	2	2	3	3	3	2	2	2	2
8	2	16.56	31	2	3	2	3	2	2	1	3	1	54.5397	9	0.251956	4849.73	2902.21	731.23	1	3	2	5	2	5	5	1	1	5
1	2	16.56	43	1	2	2	5	2	2	1	2.1	1	55.7945	9	0.569884	3638.64	1886.7	1075.2	3	2	1	3	3	2	2	1	1	3
5	2	16.56	33	1	4	2	3	3	2	1	3.8	2	57.9342	9	0.400916	5815.61	2830.87	1134.94	4	4	4	4	4	3	4	4	3	4
9	2	16.56	30	1	4	1	2	2	2	4	1.7	1	59.0658	9	0.342562	6641.28	2675.49	916.52	2	1	1	1	1	1	3	2	3	2
15	2	16.56	40	2	3	2	5	3	2	1	3.3	2	59.9068	9	0.109874	2964.59	1904	209.2	3	3	3	4	4	4	3	3	3	3
18	2	16.56	38	1	4	2	4	3	2	1	4.1	1	60.0548	9	0.0126944	4994.57	2611.38	33.15	5	5	5	5	5	5	3	3	1	4
16	2	16.56	33	1	4	2	2	2	2	1	3.5	1	61.1425	9	0.150688	11688.6	4112.86	619.76	3	3	4	4	3	4	3	4	3	4
8	2	16.56	31	2	3	2	3	2	2	1	3	2	64.1616	9	0.327881	6923.35	3116.53	1021.85	1	3	2	5	2	5	5	1	1	5
15	2	16.56	40	2	3	2	5	3	2	1	3.3	2	64.8685	9	0.122934	6277.1	3634.62	446.82	3	3	3	4	4	4	3	3	3	3
17	2	16.56	38	1	4	2	4	3	2	1	1.6	2	65.3425	9	0.0673418	3076.08	1605.69	108.13	2	2	2	2	2	1	1	2	1	1
8	2	16.56	31	2	3	2	3	2	2	1	3	2	65.5945	9	0.299577	5320.87	2697.74	808.18	1	3	2	5	2	5	5	1	1	5
7	2	16.56	31	2	3	2	3	2	2	1	3.9	1	66.526	9	0.350003	3901.27	1730.84	605.8	4	4	4	1	4	4	4	4	5	5
1	2	16.56	43	1	2	2	5	2	2	1	2.1	1	66.9397	9	0.960972	5345.16	2231.98	2144.87	3	2	1	3	3	2	2	1	1	3
11	2	16.56	33	1	4	2	2	2	2	1	1	1	67.1644	9	0.247868	5391.83	2711.36	672.06	1	1	1	1	1	1	1	1	1	1
10	2	16.56	33	2	3	2	3	2	2	1	1.8	1	67.2849	9	0.33527	4932.84	1966.95	659.46	3	2	1	3	2	2	2	1	1	1
8	2	16.56	31	2	3	2	3	2	2	1	3	2	67.526	9	0.309715	5228.55	2607.62	807.62	1	3	2	5	2	5	5	1	1	5
18	2	16.56	38	1	4	2	4	3	2	1	4.1	2	67.6438	9	0.0282885	5312.61	2642.42	74.75	5	5	5	5	5	5	3	3	1	4
17	2	16.56	38	1	4	2	4	3	2	1	1.6	1	68.674	9	0.0412793	4887.7	3405.58	140.58	2	2	2	2	2	1	1	2	1	1
1	2	16.56	43	1	2	2	5	2	2	1	2.1	2	70.8986	9	0.934673	5032.7	2819.22	2635.05	3	2	1	3	3	2	2	1	1	3
13	2	16.56	36	1	3	2	3	2	2	1	3.8	2	72.2411	9	0.257963	4758.15	1689.62	435.86	3	4	3	4	4	4	4	4	4	4
15	2	16.56	40	2	3	2	5	3	2	1	3.3	1	72.2685	9	0.248933	5399	1509.2	375.69	3	3	3	4	4	4	3	3	3	3
1	2	16.56	43	1	2	2	5	2	2	1	2.1	1	74.2959	9	0.871834	4505.09	1925.16	1678.42	3	2	1	3	3	2	2	1	1	3
4	2	16.56	36	2	4	2	2	2	2	1	3.6	1	75.0904	9	0.334963	4741.12	2798.34	937.34	4	3	3	4	4	4	3	3	3	5
6	2	16.56	40	1	3	2	4	3	2	1	4.2	1	75.2	9	0.313546	5443.33	3053.14	957.3	5	5	5	4	5	4	5	1	3	5
7	2	16.56	31	2	3	2	3	2	2	1	3.9	2	75.7562	9	0.329025	5609.9	2767.51	910.58	4	4	4	1	4	4	4	4	5	5
16	2	16.56	33	1	4	2	2	2	2	1	3.5	2	76.3041	9	0.109885	4971.25	2060.52	226.42	3	3	4	4	3	4	3	4	3	4
14	2	16.56	37	1	3	2	3	2	2	2	3.4	1	76.3589	9	0.195832	5225.21	2223.54	435.44	4	5	5	3	3	3	3	2	3	3
10	2	16.56	33	2	3	2	3	2	2	1	1.8	1	76.6548	9	0.301389	6254.17	2745.79	827.55	3	2	1	3	2	2	2	1	1	1
1	2	16.56	43	1	2	2	5	2	2	1	2.1	1	78.9534	9	0.842048	7921.9	4026.8	3390.76	3	2	1	3	3	2	2	1	1	3
17	2	16.56	38	1	4	2	4	3	2	1	1.6	1	79.411	9	0.0478027	4237.53	2370.16	113.3	2	2	2	2	2	1	1	2	1	1
2	2	16.56	35	2	3	2	4	3	2	1	2.3	2	79.7918	9	0.416435	3955.09	2371.68	987.65	3	3	1	3	3	3	3	1	1	2
9	2	16.56	30	1	4	1	2	2	2	4	1.7	2	81.3479	9	0.334955	5111.98	2209.76	740.17	2	1	1	1	1	1	3	2	3	2
4	2	16.56	36	2	4	2	2	2	2	1	3.6	2	82.8493	9	0.311748	4861.44	3239.38	1009.87	4	3	3	4	4	4	3	3	3	5
5	2	16.56	33	1	4	2	3	3	2	1	3.8	2	83.011	9	0.441635	5248.93	2197.81	970.63	4	4	4	4	4	3	4	4	3	4
1	2	16.56	43	1	2	2	5	2	2	1	2.1	2	83.6493	9	0.500459	5355.96	3351.94	1677.51	3	2	1	3	3	2	2	1	1	3
11	2	16.56	33	1	4	2	2	2	2	1	1	1	84.7589	9	0.215871	5855.27	3363.59	726.1	1	1	1	1	1	1	1	1	1	1
1	2	16.56	43	1	2	2	5	2	2	1	2.1	2	84.8247	9	0.636616	6049.97	2999.33	1909.42	3	2	1	3	3	2	2	1	1	3
6	2	16.56	40	1	3	2	4	3	2	1	4.2	2	94.0877	9	0.290104	4772.77	2738.47	794.44	5	5	5	4	5	4	5	1	3	5
3	2	16.56	50	2	2	2	5	3	1	1	1	1	63	10	0.363258	6033.2	3881.35	1409.93	1	1	1	1	1	1	1	1	1	1
3	2	16.56	50	2	2	2	5	3	1	1	1	1	60	10	0.49468	4708.39	2183.07	1079.92	1	1	1	1	1	1	1	1	1	1
5	2	16.56	33	1	4	2	3	3	2	1	3.8	1	40.6822	10	0.300646	8039.82	5022.06	1509.86	4	4	4	4	4	3	4	4	3	4
1	2	16.56	43	1	2	2	5	2	2	1	2.1	2	43.9699	10	1	2886.78	1024.57	1024.57	3	2	1	3	3	2	2	1	1	3
15	2	16.56	40	2	3	2	5	3	2	1	3.3	1	46.0521	10	0.124781	5574.27	2840.18	354.4	3	3	3	4	4	4	3	3	3	3
12	2	16.56	31	2	4	2	2	2	3	1	2.4	2	46.2849	10	0.213989	5408.49	2806.87	600.64	3	2	2	3	3	3	2	2	2	2
16	2	16.56	33	1	4	2	2	2	2	1	3.5	2	46.463	10	0.0875372	3244.89	1497.42	131.08	3	3	4	4	3	4	3	4	3	4
5	2	16.56	33	1	4	2	3	3	2	1	3.8	1	52.3014	10	0.376754	4220.77	2038.04	767.84	4	4	4	4	4	3	4	4	3	4
2	2	16.56	35	2	3	2	4	3	2	1	2.3	1	54.4767	10	0.422496	3987.5	2337.8	987.71	3	3	1	3	3	3	3	1	1	2
18	2	16.56	38	1	4	2	4	3	2	1	4.1	2	58.9808	10	0.0390794	5080.73	1948.34	76.14	5	5	5	5	5	5	3	3	1	4
18	2	16.56	38	1	4	2	4	3	2	1	4.1	1	59.1616	10	0	6924.81	0	0	5	5	5	5	5	5	3	3	1	4
15	2	16.56	40	2	3	2	5	3	2	1	3.3	2	59.5918	10	0.149024	5619.94	2597.7	387.12	3	3	3	4	4	4	3	3	3	3
9	2	16.56	30	1	4	1	2	2	2	4	1.7	1	61.1589	10	0.321136	6246.53	2664.6	855.7	2	1	1	1	1	1	3	2	3	2
2	2	16.56	35	2	3	2	4	3	2	1	2.3	2	62.1918	10	0.596302	4577.03	2196.64	1309.86	3	3	1	3	3	3	3	1	1	2
2	2	16.56	35	2	3	2	4	3	2	1	2.3	2	62.8548	10	0.484455	3131.47	1706.97	826.95	3	3	1	3	3	3	3	1	1	2
5	2	16.56	33	1	4	2	3	3	2	1	3.8	1	63.3781	10	0.672287	5091.67	1419.23	954.13	4	4	4	4	4	3	4	4	3	4
3	2	16.56	50	2	2	2	5	3	1	1	1	1	67.0411	10	0.66834	6856.7	2467.86	1649.37	1	1	1	1	1	1	1	1	1	1
7	2	16.56	31	2	3	2	3	2	2	1	3.9	2	67.1315	10	0.315176	4187.61	2135.06	672.92	4	4	4	1	4	4	4	4	5	5
12	2	16.56	31	2	4	2	2	2	3	1	2.4	2	68.3425	10	0.214652	8725.07	4290.29	920.92	3	2	2	3	3	3	2	2	2	2
12	2	16.56	31	2	4	2	2	2	3	1	2.4	2	69.6932	10	0.170853	6113.6	4096.62	699.92	3	2	2	3	3	3	2	2	2	2
11	2	16.56	33	1	4	2	2	2	2	1	1	1	70.1452	10	0.230911	6399.24	3334.62	770	1	1	1	1	1	1	1	1	1	1
7	2	16.56	31	2	3	2	3	2	2	1	3.9	1	70.8192	10	0.27895	5698.96	3344.76	933.02	4	4	4	1	4	4	4	4	5	5
18	2	16.56	38	1	4	2	4	3	2	1	4.1	2	72.074	10	0.0365114	5783.47	2440.88	89.12	5	5	5	5	5	5	3	3	1	4
5	2	16.56	33	1	4	2	3	3	2	1	3.8	1	73.3342	10	0.349434	4279.37	2276.05	795.33	4	4	4	4	4	3	4	4	3	4
14	2	16.56	37	1	3	2	3	2	2	2	3.4	2	73.4	10	0.172027	5315.64	2495.72	429.33	4	5	5	3	3	3	3	2	3	3
10	2	16.56	33	2	3	2	3	2	2	1	1.8	1	74.0575	10	0.342677	3350.06	1255.09	430.09	3	2	1	3	2	2	2	1	1	1
11	2	16.56	33	1	4	2	2	2	2	1	1	1	74.6027	10	0.250061	6858.64	3295.28	824.02	1	1	1	1	1	1	1	1	1	1
2	2	16.56	35	2	3	2	4	3	2	1	2.3	1	75.8	10	0.506509	5973.85	3204.68	1623.2	3	3	1	3	3	3	3	1	1	2
17	2	16.56	38	1	4	2	4	3	2	1	1.6	2	75.8192	10	0.0383131	5451.48	3105.73	118.99	2	2	2	2	2	1	1	2	1	1
13	2	16.56	36	1	3	2	3	2	2	1	3.8	2	75.9863	10	0.250255	6412.73	2652.41	663.78	3	4	3	4	4	4	4	4	4	4
11	2	16.56	33	1	4	2	2	2	2	1	1	1	79.4932	10	0.189378	9733.83	6128.16	1160.54	1	1	1	1	1	1	1	1	1	1
4	2	16.56	36	2	4	2	2	2	2	1	3.6	1	81.0301	10	0.352636	8037.34	4578.49	1614.54	4	3	3	4	4	4	3	3	3	5
13	2	16.56	36	1	3	2	3	2	2	1	3.8	2	81.6411	10	0.156136	5837.23	3375.19	526.99	3	4	3	4	4	4	4	4	4	4
6	2	16.56	40	1	3	2	4	3	2	1	4.2	2	84.0164	10	0.359668	9731.55	4606.56	1656.83	5	5	5	4	5	4	5	1	3	5
5	2	16.56	33	1	4	2	3	3	2	1	3.8	2	84.4082	10	0.346814	4725.51	2661.6	923.08	4	4	4	4	4	3	4	4	3	4
11	2	16.56	33	1	4	2	2	2	2	1	1	2	85.5699	10	0.209879	5479.34	3052.23	640.6	1	1	1	1	1	1	1	1	1	1
17	2	16.56	38	1	4	2	4	3	2	1	1.6	1	38.5397	11	0.0833425	3184.97	1278.1	106.52	2	2	2	2	2	1	1	2	1	1
9	2	16.56	30	1	4	1	2	2	2	4	1.7	1	48.2055	11	0.227696	7253.74	4504.08	1025.56	2	1	1	1	1	1	3	2	3	2
4	2	16.56	36	2	4	2	2	2	2	1	3.6	1	52.0658	11	0.361402	4824.44	2705.3	977.7	4	3	3	4	4	4	3	3	3	5
5	2	16.56	33	1	4	2	3	3	2	1	3.8	2	53.0548	11	0.319815	4646.41	2706.94	865.72	4	4	4	4	4	3	4	4	3	4
14	2	16.56	37	1	3	2	3	2	2	2	3.4	1	53.4849	11	0.176255	5386.74	2410.83	424.92	4	5	5	3	3	3	3	2	3	3
15	2	16.56	40	2	3	2	5	3	2	1	3.3	2	61.0521	11	0.141288	4068.43	2103.64	297.22	3	3	3	4	4	4	3	3	3	3
11	2	16.56	33	1	4	2	2	2	2	1	1	1	61.4877	11	0.220265	4520.57	2522.33	555.58	1	1	1	1	1	1	1	1	1	1
11	2	16.56	33	1	4	2	2	2	2	1	1	1	61.9096	11	0.248737	7250.57	3531.36	878.38	1	1	1	1	1	1	1	1	1	1
13	2	16.56	36	1	3	2	3	2	2	1	3.8	2	64.2493	11	0.164851	4095.69	2282.24	376.23	3	4	3	4	4	4	4	4	4	4
10	2	16.56	33	2	3	2	3	2	2	1	1.8	2	64.8767	11	0.333086	6761.47	2750.28	916.08	3	2	1	3	2	2	2	1	1	1
4	2	16.56	36	2	4	2	2	2	2	1	3.6	1	67.3151	11	0.401303	6918.4	3711.81	1489.56	4	3	3	4	4	4	3	3	3	5
13	2	16.56	36	1	3	2	3	2	2	1	3.8	2	67.7479	11	0.182172	3818.6	1875.21	341.61	3	4	3	4	4	4	4	4	4	4
7	2	16.56	31	2	3	2	3	2	2	1	3.9	2	68.8932	11	0.263464	5639.67	3405.78	897.3	4	4	4	1	4	4	4	4	5	5
13	2	16.56	36	1	3	2	3	2	2	1	3.8	1	70.7589	11	0.179597	6931.21	3748.89	673.29	3	4	3	4	4	4	4	4	4	4
4	2	16.56	36	2	4	2	2	2	2	1	3.6	1	71.3945	11	0.541608	4418.78	1702.19	921.92	4	3	3	4	4	4	3	3	3	5
13	2	16.56	36	1	3	2	3	2	2	1	3.8	1	74.137	11	0.247919	7351.19	2889.57	716.38	3	4	3	4	4	4	4	4	4	4
13	2	16.56	36	1	3	2	3	2	2	1	3.8	1	74.926	11	0.173421	4597.38	2472.48	428.78	3	4	3	4	4	4	4	4	4	4
16	2	16.56	33	1	4	2	2	2	2	1	3.5	2	75.4658	11	0.0648479	4807.61	2990.69	193.94	3	3	4	4	3	4	3	4	3	4
10	2	16.56	33	2	3	2	3	2	2	1	1.8	1	75.4904	11	0.257387	5306.22	2707.71	696.93	3	2	1	3	2	2	2	1	1	1
1	2	16.56	43	1	2	2	5	2	2	1	2.1	1	75.6219	11	0.599581	5388.73	3165.61	1898.04	3	2	1	3	3	2	2	1	1	3
9	2	16.56	30	1	4	1	2	2	2	4	1.7	1	79.3616	11	0.267237	5708.35	2973.62	794.66	2	1	1	1	1	1	3	2	3	2
16	2	16.56	33	1	4	2	2	2	2	1	3.5	2	79.8137	11	0.137407	5550.82	2475.63	340.17	3	3	4	4	3	4	3	4	3	4
5	2	16.56	33	1	4	2	3	3	2	1	3.8	1	81.4493	11	0.387866	13794	6503.8	2522.6	4	4	4	4	4	3	4	4	3	4
3	2	16.56	50	2	2	2	5	3	1	1	1	2	82.7452	11	0.387326	6904.82	3956.1	1532.3	1	1	1	1	1	1	1	1	1	1
1	2	16.56	43	1	2	2	5	2	2	1	2.1	2	84.0164	11	0.496131	6421.98	4342.7	2154.55	3	2	1	3	3	2	2	1	1	3
9	2	16.56	30	1	4	1	2	2	2	4	1.7	2	87.4521	11	0.265139	7332.78	3881.09	1029.03	2	1	1	1	1	1	3	2	3	2
12	2	16.56	31	2	4	2	2	2	3	1	2.4	2	89.4247	11	0.216355	5774.76	2921.08	631.99	3	2	2	3	3	3	2	2	2	2
4	2	16.56	36	2	4	2	2	2	2	1	3.6	2	94.274	11	0.53924	5372.6	2125.9	1146.37	4	3	3	4	4	4	3	3	3	5
6	2	16.56	40	1	3	2	4	3	2	1	4.2	1	50.8137	12	0.277793	7290.51	4440.03	1233.41	5	5	5	4	5	4	5	1	3	5
12	2	16.56	31	2	4	2	2	2	3	1	2.4	1	51.7014	12	0.182229	4371.62	2548.11	464.34	3	2	2	3	3	3	2	2	2	2
3	2	16.56	50	2	2	2	5	3	1	1	1	2	53.7589	12	0.389494	4325.56	2474.7	963.88	1	1	1	1	1	1	1	1	1	1
13	2	16.56	36	1	3	2	3	2	2	1	3.8	2	53.8877	12	0.141532	4174.91	2670.57	377.97	3	4	3	4	4	4	4	4	4	4
1	2	16.56	43	1	2	2	5	2	2	1	2.1	1	58.1836	12	0.554081	3526.57	1945.06	1077.72	3	2	1	3	3	2	2	1	1	3
1	2	16.56	43	1	2	2	5	2	2	1	2.1	2	60.1562	12	0.584216	4133.17	2415.8	1411.35	3	2	1	3	3	2	2	1	1	3
14	2	16.56	37	1	3	2	3	2	2	2	3.4	1	63.7096	12	0.138145	6860.88	3862.02	533.52	4	5	5	3	3	3	3	2	3	3
13	2	16.56	36	1	3	2	3	2	2	1	3.8	1	64.2959	12	0.280108	4839.99	1774.96	497.18	3	4	3	4	4	4	4	4	4	4
5	2	16.56	33	1	4	2	3	3	2	1	3.8	1	64.8192	12	0.275902	4676.13	3091.68	853	4	4	4	4	4	3	4	4	3	4
2	2	16.56	35	2	3	2	4	3	2	1	2.3	1	65.0767	12	0.48378	6070.15	3285.77	1589.59	3	3	1	3	3	3	3	1	1	2
13	2	16.56	36	1	3	2	3	2	2	1	3.8	1	65.2329	12	0.233008	10043.4	4355.48	1014.86	3	4	3	4	4	4	4	4	4	4
17	2	16.56	38	1	4	2	4	3	2	1	1.6	1	66.6959	12	0.0608657	4494.49	1662.02	101.16	2	2	2	2	2	1	1	2	1	1
1	2	16.56	43	1	2	2	5	2	2	1	2.1	2	67.0082	12	0.554619	5547.9	3331.89	1847.93	3	2	1	3	3	2	2	1	1	3
8	2	16.56	31	2	3	2	3	2	2	1	3	2	68.8164	12	0.291938	8288.8	4387.81	1280.97	1	3	2	5	2	5	5	1	1	5
8	2	16.56	31	2	3	2	3	2	2	1	3	1	69.7616	12	0.434941	4069.88	1426.4	620.4	1	3	2	5	2	5	5	1	1	5
14	2	16.56	37	1	3	2	3	2	2	2	3.4	2	70.5342	12	0.118947	5044.98	3107.6	369.64	4	5	5	3	3	3	3	2	3	3
3	2	16.56	50	2	2	2	5	3	1	1	1	2	73.1781	12	0.332165	6925.03	4743.01	1575.46	1	1	1	1	1	1	1	1	1	1
14	2	16.56	37	1	3	2	3	2	2	2	3.4	1	73.3425	12	0.166033	5354.05	2563.46	425.62	4	5	5	3	3	3	3	2	3	3
13	2	16.56	36	1	3	2	3	2	2	1	3.8	2	73.4712	12	0.188869	6775.65	3744.71	707.26	3	4	3	4	4	4	4	4	4	4
3	2	16.56	50	2	2	2	5	3	1	1	1	2	73.8685	12	0.422907	4282.14	2434.27	1029.47	1	1	1	1	1	1	1	1	1	1
4	2	16.56	36	2	4	2	2	2	2	1	3.6	1	75.1562	12	0.562227	6355.09	2227.18	1252.18	4	3	3	4	4	4	3	3	3	5
18	2	16.56	38	1	4	2	4	3	2	1	4.1	1	76.0301	12	0	928.1	0	0	5	5	5	5	5	5	3	3	1	4
18	2	16.56	38	1	4	2	4	3	2	1	4.1	1	76.0301	12	0	836.04	0	0	5	5	5	5	5	5	3	3	1	4
1	2	16.56	43	1	2	2	5	2	2	1	2.1	2	76.6	12	0.627277	8389.15	4379.45	2747.13	3	2	1	3	3	2	2	1	1	3
14	2	16.56	37	1	3	2	3	2	2	2	3.4	1	76.7342	12	0.232115	10298.1	3374.58	783.29	4	5	5	3	3	3	3	2	3	3
2	2	16.56	35	2	3	2	4	3	2	1	2.3	2	83.0603	12	0.486726	6416.44	3466.08	1687.03	3	3	1	3	3	3	3	1	1	2
15	2	16.56	40	2	3	2	5	3	2	1	3.3	2	83.5918	12	0.097561	6246.04	4145.1	404.4	3	3	3	4	4	4	3	3	3	3
1	2	16.56	43	1	2	2	5	2	2	1	2.1	2	85.2493	12	0.716152	4559.67	1996.84	1430.04	3	2	1	3	3	2	2	1	1	3
12	2	16.56	31	2	4	2	2	2	3	1	2.4	2	85.5096	12	0.166104	6572.53	4272.98	709.76	3	2	2	3	3	3	2	2	2	2
1	2	16.56	43	1	2	2	5	2	2	1	2.1	2	87.9781	12	0.66417	5345.56	2349.58	1560.52	3	2	1	3	3	2	2	1	1	3
4	2	16.56	36	2	4	2	2	2	2	1	3.6	1	93.6548	12	0.376702	7849.53	4372.93	1647.29	4	3	3	4	4	4	3	3	3	5
16	2	16.56	33	1	4	2	2	2	2	1	3.5	1	48.6712	13	0.0663461	6674.95	4298.97	285.22	3	3	4	4	3	4	3	4	3	4
4	2	16.56	36	2	4	2	2	2	2	1	3.6	2	48.863	13	0.382025	7073.86	3969.79	1516.56	4	3	3	4	4	4	3	3	3	5
16	2	16.56	33	1	4	2	2	2	2	1	3.5	2	57.8329	13	0.0707008	6652.66	4033.9	285.2	3	3	4	4	3	4	3	4	3	4
4	2	16.56	36	2	4	2	2	2	2	1	3.6	2	64.2411	13	0.411132	5277.29	2670.99	1098.13	4	3	3	4	4	4	3	3	3	5
15	2	16.56	40	2	3	2	5	3	2	1	3.3	1	64.8274	13	0.107797	5949.46	3913.2	421.83	3	3	3	4	4	4	3	3	3	3
10	2	16.56	33	2	3	2	3	2	2	1	1.8	1	65.4219	13	0.265654	6604.25	3308.03	878.79	3	2	1	3	2	2	2	1	1	1
5	2	16.56	33	1	4	2	3	3	2	1	3.8	1	65.4822	13	0.300432	8314.9	5166.96	1552.32	4	4	4	4	4	3	4	4	3	4
3	2	16.56	50	2	2	2	5	3	1	1	1	1	66.9397	13	0.436129	5596.12	2971.07	1295.77	1	1	1	1	1	1	1	1	1	1
3	2	16.56	50	2	2	2	5	3	1	1	1	2	67.4822	13	0.549409	5224.36	2294.23	1260.47	1	1	1	1	1	1	1	1	1	1
8	2	16.56	31	2	3	2	3	2	2	1	3	1	67.526	13	0.298571	8123.93	4158.37	1241.57	1	3	2	5	2	5	5	1	1	5
3	2	16.56	50	2	2	2	5	3	1	1	1	1	67.8082	13	0.593925	4709.66	1893.79	1124.77	1	1	1	1	1	1	1	1	1	1
3	2	16.56	50	2	2	2	5	3	1	1	1	1	68.0877	13	0.537109	4497.91	2034.56	1092.78	1	1	1	1	1	1	1	1	1	1
4	2	16.56	36	2	4	2	2	2	2	1	3.6	1	68.7068	13	0.327562	6363.55	3854.75	1262.67	4	3	3	4	4	4	3	3	3	5
8	2	16.56	31	2	3	2	3	2	2	1	3	1	69.2932	13	0.303607	4238.87	2143.59	650.81	1	3	2	5	2	5	5	1	1	5
8	2	16.56	31	2	3	2	3	2	2	1	3	1	70.611	13	0.374526	10179.2	3999.88	1498.06	1	3	2	5	2	5	5	1	1	5
9	2	16.56	30	1	4	1	2	2	2	4	1.7	2	73.0466	13	0.258646	4417.55	2490.2	644.08	2	1	1	1	1	1	3	2	3	2
16	2	16.56	33	1	4	2	2	2	2	1	3.5	2	74.0137	13	0.0693017	6264.53	4275.22	296.28	3	3	4	4	3	4	3	4	3	4
18	2	16.56	38	1	4	2	4	3	2	1	4.1	1	74.0849	13	0	3274	0	0	5	5	5	5	5	5	3	3	1	4
5	2	16.56	33	1	4	2	3	3	2	1	3.8	1	74.2959	13	0.301072	7764.44	4912.78	1479.1	4	4	4	4	4	3	4	4	3	4
9	2	16.56	30	1	4	1	2	2	2	4	1.7	1	74.4466	13	0.211294	6346.03	4120.52	870.64	2	1	1	1	1	1	3	2	3	2
6	2	16.56	40	1	3	2	4	3	2	1	4.2	1	75.811	13	0.317882	7292.92	3917.58	1245.33	5	5	5	4	5	4	5	1	3	5
2	2	16.56	35	2	3	2	4	3	2	1	2.3	1	76.2192	13	0.767606	12584.5	4306.56	3305.74	3	3	1	3	3	3	3	1	1	2
13	2	16.56	36	1	3	2	3	2	2	1	3.8	2	76.7973	13	0.172254	5903.72	3469.06	597.56	3	4	3	4	4	4	4	4	4	4
11	2	16.56	33	1	4	2	2	2	2	1	1	1	77.6219	13	0.224893	6578.36	3423.32	769.88	1	1	1	1	1	1	1	1	1	1
5	2	16.56	33	1	4	2	3	3	2	1	3.8	1	77.9836	13	0.321739	6295.89	3833.32	1233.33	4	4	4	4	4	3	4	4	3	4
5	2	16.56	33	1	4	2	3	3	2	1	3.8	1	79.7479	13	0.332114	7019.19	4052.49	1345.89	4	4	4	4	4	3	4	4	3	4
15	2	16.56	40	2	3	2	5	3	2	1	3.3	1	40.9123	14	0.108232	5068.29	2989.05	323.51	3	3	3	4	4	4	3	3	3	3
9	2	16.56	30	1	4	1	2	2	2	4	1.7	1	42.137	14	0.285274	7344.67	3707.35	1057.61	2	1	1	1	1	1	3	2	3	2
10	2	16.56	33	2	3	2	3	2	2	1	1.8	2	53.9315	14	0.233406	6827.24	3973.94	927.54	3	2	1	3	2	2	2	1	1	1
2	2	16.56	35	2	3	2	4	3	2	1	2.3	1	61.1233	14	0.557418	10486	5003.1	2788.82	3	3	1	3	3	3	3	1	1	2
9	2	16.56	30	1	4	1	2	2	2	4	1.7	1	62.8192	14	0.25454	4648.41	2551.98	649.58	2	1	1	1	1	1	3	2	3	2
1	2	16.56	43	1	2	2	5	2	2	1	2.1	1	64.1726	14	0.681347	6774.95	3634.93	2476.65	3	2	1	3	3	2	2	1	1	3
1	2	16.56	43	1	2	2	5	2	2	1	2.1	1	66.2219	14	0.671347	11894.3	5650.95	3793.75	3	2	1	3	3	2	2	1	1	3
2	2	16.56	35	2	3	2	4	3	2	1	2.3	1	66.8329	14	0.440396	7424.93	4668.66	2056.06	3	3	1	3	3	3	3	1	1	2
5	2	16.56	33	1	4	2	3	3	2	1	3.8	2	71.8575	14	0.442358	5675.31	2434.23	1076.8	4	4	4	4	4	3	4	4	3	4
7	2	16.56	31	2	3	2	3	2	2	1	3.9	1	71.9068	14	0.324755	9626.44	4802.79	1559.73	4	4	4	1	4	4	4	4	5	5
9	2	16.56	30	1	4	1	2	2	2	4	1.7	1	72.737	14	0.276305	3523.09	1848.32	510.7	2	1	1	1	1	1	3	2	3	2
17	2	16.56	38	1	4	2	4	3	2	1	1.6	2	75.0849	14	0.064473	4946.24	2156.25	139.02	2	2	2	2	2	1	1	2	1	1
3	2	16.56	50	2	2	2	5	3	1	1	1	2	75.6411	14	0.353802	11740	7898.92	2794.65	1	1	1	1	1	1	1	1	1	1
6	2	16.56	40	1	3	2	4	3	2	1	4.2	1	76.6164	14	0.30762	8471.27	4723.1	1452.92	5	5	5	4	5	4	5	1	3	5
10	2	16.56	33	2	3	2	3	2	2	1	1.8	1	78.5808	14	0.322748	8161.49	3343.1	1078.98	3	2	1	3	2	2	2	1	1	1
7	2	16.56	31	2	3	2	3	2	2	1	3.9	1	78.9534	14	0.292657	7468.1	4171.78	1220.9	4	4	4	1	4	4	4	4	5	5
13	2	16.56	36	1	3	2	3	2	2	1	3.8	1	79.063	14	0.170585	6442.14	3901.57	665.55	3	4	3	4	4	4	4	4	4	4
5	2	16.56	33	1	4	2	3	3	2	1	3.8	1	81.926	14	0.39463	5076.45	2374.48	937.04	4	4	4	4	4	3	4	4	3	4
13	2	16.56	36	1	3	2	3	2	2	1	3.8	2	48.1288	15	0.158322	8108.6	5335.4	844.71	3	4	3	4	4	4	4	4	4	4
4	2	16.56	36	2	4	2	2	2	2	1	3.6	2	61.874	15	0.472141	8210.46	3561.37	1681.47	4	3	3	4	4	4	3	3	3	5
1	2	16.56	43	1	2	2	5	2	2	1	2.1	2	61.989	15	0.557678	6737.76	4054.99	2261.38	3	2	1	3	3	2	2	1	1	3
2	2	16.56	35	2	3	2	4	3	2	1	2.3	1	63.3808	15	0.607908	12430.9	5095.51	3097.6	3	3	1	3	3	3	3	1	1	2
14	2	16.56	37	1	3	2	3	2	2	2	3.4	2	64.1753	15	0.12512	4990.08	2926.78	366.2	4	5	5	3	3	3	3	2	3	3
10	2	16.56	33	2	3	2	3	2	2	1	1.8	2	70.9425	15	0.218719	9628.53	5654.64	1236.78	3	2	1	3	2	2	2	1	1	1
1	2	16.56	43	1	2	2	5	2	2	1	2.1	1	71.6164	15	0.40929	8386.44	6075.84	2486.78	3	2	1	3	3	2	2	1	1	3
2	2	16.56	35	2	3	2	4	3	2	1	2.3	1	75.9233	15	0.542014	4798.49	2245.18	1216.92	3	3	1	3	3	3	3	1	1	2
17	2	16.56	38	1	4	2	4	3	2	1	1.6	2	75.9397	15	0.0524985	6147.08	3310	173.77	2	2	2	2	2	1	1	2	1	1
12	2	16.56	31	2	4	2	2	2	3	1	2.4	2	81.6356	15	0.278129	11128.8	4357.19	1211.86	3	2	2	3	3	3	2	2	2	2
9	2	16.56	30	1	4	1	2	2	2	4	1.7	2	81.9562	15	0.470787	13417.7	4002.21	1884.19	2	1	1	1	1	1	3	2	3	2
8	2	16.56	31	2	3	2	3	2	2	1	3	2	82.5178	15	0.481553	17152.1	5497.28	2647.23	1	3	2	5	2	5	5	1	1	5
4	2	16.56	36	2	4	2	2	2	2	1	3.6	1	76	16	0.397383	5450.06	3004.46	1193.92	4	3	3	4	4	4	3	3	3	5
7	2	16.56	31	2	3	2	3	2	2	1	3.9	2	22.8301	16	0.558501	13552.2	3898.81	2177.49	4	4	4	1	4	4	4	4	5	5
8	2	16.56	31	2	3	2	3	2	2	1	3	1	41.3836	16	0.231762	9495.64	6085.3	1410.34	1	3	2	5	2	5	5	1	1	5
7	2	16.56	31	2	3	2	3	2	2	1	3.9	2	60.4247	16	0.319685	8259.7	4174.11	1334.4	4	4	4	1	4	4	4	4	5	5
9	2	16.56	30	1	4	1	2	2	2	4	1.7	1	60.5808	16	0.207797	7810.27	5124.04	1064.76	2	1	1	1	1	1	3	2	3	2
11	2	16.56	33	1	4	2	2	2	2	1	1	1	62.8575	16	0.264031	9347.6	4260.25	1124.84	1	1	1	1	1	1	1	1	1	1
10	2	16.56	33	2	3	2	3	2	2	1	1.8	1	75.2767	16	0.22721	8344.81	4787.02	1087.66	3	2	1	3	2	2	2	1	1	1
4	2	16.56	36	2	4	2	2	2	2	1	3.6	2	76.5808	16	0.514397	5442.26	2162.26	1112.26	4	3	3	4	4	4	3	3	3	5
13	2	16.56	36	1	3	2	3	2	2	1	3.8	2	80.274	16	0.291639	14243.7	4623.29	1348.33	3	4	3	4	4	4	4	4	4	4
10	2	16.56	33	2	3	2	3	2	2	1	1.8	2	91.7671	16	0.230835	7353.04	4054.5	935.92	3	2	1	3	2	2	2	1	1	1
14	2	16.56	37	1	3	2	3	2	2	2	3.4	1	44.1041	17	0.168479	6954.94	3384.88	570.28	4	5	5	3	3	3	3	2	3	3
13	2	16.56	36	1	3	2	3	2	2	1	3.8	1	63.8055	17	0.175561	10355.9	5807.27	1019.53	3	4	3	4	4	4	4	4	4	4
3	2	16.56	50	2	2	2	5	3	1	1	1	2	88.1507	17	0.665862	12156	4155.41	2766.93	1	1	1	1	1	1	1	1	1	1
1	2	16.56	43	1	2	2	5	2	2	1	2.1	2	90.2027	17	0.748845	11152.1	5944.62	4451.6	3	2	1	3	3	2	2	1	1	3
10	2	16.56	33	2	3	2	3	2	2	1	1.8	1	46.7123	18	0.248208	8144.4	4288.74	1064.5	3	2	1	3	2	2	2	1	1	1
16	2	16.56	33	1	4	2	2	2	2	1	3.5	1	61.1644	18	0.133759	10768.6	4744.42	634.61	3	3	4	4	3	4	3	4	3	4
3	2	16.56	50	2	2	2	5	3	1	1	1	1	62.6219	18	0.589265	12116.3	4885.14	2878.64	1	1	1	1	1	1	1	1	1	1
10	2	16.56	33	2	3	2	3	2	2	1	1.8	2	63.4466	18	0.218376	6425.69	3970.54	867.07	3	2	1	3	2	2	2	1	1	1
5	2	16.56	33	1	4	2	3	3	2	1	3.8	1	79.7836	18	0.389478	12431.7	6101.11	2376.25	4	4	4	4	4	3	4	4	3	4
2	2	16.56	35	2	3	2	4	3	2	1	2.3	1	80.2438	18	0.443054	10776	6313.57	2797.25	3	3	1	3	3	3	3	1	1	2
1	2	16.56	43	1	2	2	5	2	2	1	2.1	1	83.326	18	0.678904	10081.8	5287.23	3589.52	3	2	1	3	3	2	2	1	1	3
1	2	16.56	43	1	2	2	5	2	2	1	2.1	1	40.6822	19	0.770925	7888.18	3142.64	2422.74	3	2	1	3	3	2	2	1	1	3
1	2	16.56	43	1	2	2	5	2	2	1	2.1	1	66.5836	19	0.703314	8605.08	5356.3	3767.16	3	2	1	3	3	2	2	1	1	3
8	2	16.56	31	2	3	2	3	2	2	1	3	2	77.8986	19	0.264528	6507.21	3610.69	955.13	1	3	2	5	2	5	5	1	1	5
5	2	16.56	33	1	4	2	3	3	2	1	3.8	2	86.0904	19	0.350499	14773.8	7711.5	2702.87	4	4	4	4	4	3	4	4	3	4
5	2	16.56	33	1	4	2	3	3	2	1	3.8	1	51.1178	20	0.536843	17032.1	6032.36	3238.43	4	4	4	4	4	3	4	4	3	4
2	2	16.56	35	2	3	2	4	3	2	1	2.3	1	63.7534	20	0.428836	11279.6	7575.02	3248.44	3	3	1	3	3	3	3	1	1	2
16	2	16.56	33	1	4	2	2	2	2	1	3.5	1	69.0904	20	0.123394	9424.83	4193.33	517.43	3	3	4	4	3	4	3	4	3	4
6	2	16.56	40	1	3	2	4	3	2	1	4.2	1	64.526	21	0.323678	10661.7	5496.89	1779.22	5	5	5	4	5	4	5	1	3	5
15	2	16.56	40	2	3	2	5	3	2	1	3.3	2	71.9726	21	0.0995707	5090.71	3330.9	331.66	3	3	3	4	4	4	3	3	3	3
7	2	16.56	31	2	3	2	3	2	2	1	3.9	1	71.811	22	0.27861	9990.06	5691.37	1585.67	4	4	4	1	4	4	4	4	5	5
9	2	16.56	30	1	4	1	2	2	2	4	1.7	1	68.7123	24	0.290816	17180.6	8600.05	2501.03	2	1	1	1	1	1	3	2	3	2
7	2	16.56	31	2	3	2	3	2	2	1	3.9	2	53.9315	27	0.306169	11015.2	5588.88	1711.14	4	4	4	1	4	4	4	4	5	5
15	2	16.56	40	2	3	2	5	3	2	1	3.3	1	59.8603	27	0.115879	10690.4	6371.32	738.3	3	3	3	4	4	4	3	3	3	3
2	2	16.56	35	2	3	2	4	3	2	1	2.3	1	76.8986	31	0.55795	3668.46	1851.6	1033.1	3	3	1	3	3	3	3	1	1	2
6	2	16.56	40	1	3	2	4	3	2	1	4.2	2	85.6055	36	0.44054	40658.7	16133.9	7107.64	5	5	5	4	5	4	5	1	3	5
18	2	16.56	38	1	4	2	4	3	2	1	4.1	2	59.2548	37	0	3823.03	0	0	5	5	5	5	5	5	3	3	1	4
11	2	16.56	33	1	4	2	2	2	2	1	1	1	40.6822	41	0.223551	12706.4	6891.39	1540.58	1	1	1	1	1	1	1	1	1	1
18	2	16.56	38	1	4	2	4	3	2	1	4.1	2	80.4219	43	0	46343.4	20911.8	0	5	5	5	5	5	5	3	3	1	4
6	2	16.56	40	1	3	2	4	3	2	1	4.2	2	67.0082	44	0.312262	29681.4	16331.8	5099.81	5	5	5	4	5	4	5	1	3	5
1	2	16.56	43	1	2	2	5	2	2	1	2.1	2	67.4822	48	0.626424	4676.69	2940.71	1842.13	3	2	1	3	3	2	2	1	1	3
8	2	16.56	31	2	3	2	3	2	2	1	3	2	81.1726	59	0.238094	20994.1	13368.2	3182.9	1	3	2	5	2	5	5	1	1	5
16	2	16.56	33	1	4	2	2	2	2	1	3.5	1	40.6822	71	0.0863908	42488.3	23171.3	2001.79	3	3	4	4	3	4	3	4	3	4
32	1	13.73	39	1	3	2	4	3	3	2	2	1	57.8329	1	0	281.8	276.59	0	1	1	2	1	4	4	1	1	1	4
31	1	13.73	32	1	3	2	3	2	2	2	1.1	2	60.1479	1	0	651.7	0	0	1	1	1	1	1	1	1	2	1	1
29	1	13.73	37	1	3	2	4	3	3	1	3.5	1	62.5945	1	0.205989	521.55	188.36	38.8	3	4	3	4	4	4	3	4	3	3
29	1	13.73	37	1	3	2	4	3	3	1	3.5	1	62.5945	1	0.165213	300.23	133.04	21.98	3	4	3	4	4	4	3	4	3	3
26	1	13.73	36	2	3	2	4	3	2	1	2.2	1	62.8	1	0.178625	282.89	280.7	50.14	3	3	2	2	2	2	2	2	2	2
32	1	13.73	39	1	3	2	4	3	3	2	2	1	62.8	1	0	298.59	296.4	0	1	1	2	1	4	4	1	1	1	4
32	1	13.73	39	1	3	2	4	3	3	2	2	1	62.8	1	0	298.59	296.4	0	1	1	2	1	4	4	1	1	1	4
32	1	13.73	39	1	3	2	4	3	3	2	2	1	62.8	1	0	274.61	272.42	0	1	1	2	1	4	4	1	1	1	4
32	1	13.73	39	1	3	2	4	3	3	2	2	1	62.8	1	0	926.71	920.14	0	1	1	2	1	4	4	1	1	1	4
32	1	13.73	39	1	3	2	4	3	3	2	2	1	62.8	1	0	277.59	272.4	0	1	1	2	1	4	4	1	1	1	4
32	1	13.73	39	1	3	2	4	3	3	2	2	1	62.8	1	0	276.59	274.4	0	1	1	2	1	4	4	1	1	1	4
28	1	13.73	55	1	3	2	5	4	3	1	2.1	1	64.3836	1	0.104695	240.03	201.06	21.05	2	1	2	2	2	2	3	1	3	3
19	1	13.73	27	2	2	2	2	2	1	3	3.8	1	64.8658	1	0.620854	299.14	293.95	182.5	4	4	4	4	4	4	4	4	2	4
28	1	13.73	55	1	3	2	5	4	3	1	2.1	1	64.9863	1	0.100817	264.43	264.24	26.64	2	1	2	2	2	2	3	1	3	3
29	1	13.73	37	1	3	2	4	3	3	1	3.5	1	64.9863	1	0.0994624	317.53	267.84	26.64	3	4	3	4	4	4	3	4	3	3
29	1	13.73	37	1	3	2	4	3	3	1	3.5	1	64.9863	1	0.0931273	322.75	286.06	26.64	3	4	3	4	4	4	3	4	3	3
29	1	13.73	37	1	3	2	4	3	3	1	3.5	1	64.9863	1	0.0655447	353.15	270.96	17.76	3	4	3	4	4	4	3	4	3	3
29	1	13.73	37	1	3	2	4	3	3	1	3.5	1	65.1918	1	0.127142	394.94	166.35	21.15	3	4	3	4	4	4	3	4	3	3
32	1	13.73	39	1	3	2	4	3	3	2	2	1	65.9973	1	0	398.13	137.06	0	1	1	2	1	4	4	1	1	1	4
32	1	13.73	39	1	3	2	4	3	3	2	2	1	66.1096	1	0	220	0	0	1	1	2	1	4	4	1	1	1	4
31	1	13.73	32	1	3	2	3	2	2	2	1.1	1	66.5123	1	0	225	0	0	1	1	1	1	1	1	1	2	1	1
31	1	13.73	32	1	3	2	3	2	2	2	1.1	1	66.5123	1	0	297.19	287	0	1	1	1	1	1	1	1	2	1	1
32	1	13.73	39	1	3	2	4	3	3	2	2	1	66.5123	1	0	297.19	287	0	1	1	2	1	4	4	1	1	1	4
32	1	13.73	39	1	3	2	4	3	3	2	2	1	66.5863	1	0	305	294.81	0	1	1	2	1	4	4	1	1	1	4
32	1	13.73	39	1	3	2	4	3	3	2	2	1	67.2384	1	0	591.8	0	0	1	1	2	1	4	4	1	1	1	4
25	1	13.73	37	1	2	2	3	3	2	3	3	1	67.4849	1	0.529389	377.9	157.71	83.49	3	3	3	3	3	3	3	3	3	3
31	1	13.73	32	1	3	2	3	2	2	2	1.1	1	67.5315	1	0	493.41	139.22	0	1	1	1	1	1	1	1	2	1	1
31	1	13.73	32	1	3	2	3	2	2	2	1.1	1	67.9425	1	0	538.99	264.3	0	1	1	1	1	1	1	1	2	1	1
19	1	13.73	27	2	2	2	2	2	1	3	3.8	1	68.0027	3	0.590239	1240.59	1234.5	728.65	4	4	4	4	4	4	4	4	2	4
32	1	13.73	39	1	3	2	4	3	3	2	2	1	68.0411	1	0	395.51	166.32	0	1	1	2	1	4	4	1	1	1	4
31	1	13.73	32	1	3	2	3	2	2	2	1.1	1	68.1041	1	0	262	0	0	1	1	1	1	1	1	1	2	1	1
31	1	13.73	32	1	3	2	3	2	2	2	1.1	1	68.2959	1	0	517.93	300.74	0	1	1	1	1	1	1	1	2	1	1
19	1	13.73	27	2	2	2	2	2	1	3	3.8	1	68.5644	1	1	290.99	288.8	288.8	4	4	4	4	4	4	4	4	2	4
19	1	13.73	27	2	2	2	2	2	1	3	3.8	1	68.5644	1	1	290.99	288.8	288.8	4	4	4	4	4	4	4	4	2	4
19	1	13.73	27	2	2	2	2	2	1	3	3.8	1	68.5644	1	0.769832	283.55	281.36	216.6	4	4	4	4	4	4	4	4	2	4
19	1	13.73	27	2	2	2	2	2	1	3	3.8	1	68.5644	1	0.725385	300.79	298.6	216.6	4	4	4	4	4	4	4	4	2	4
19	1	13.73	27	2	2	2	2	2	1	3	3.8	1	68.5644	1	0.540015	269.59	267.4	144.4	4	4	4	4	4	4	4	4	2	4
25	1	13.73	37	1	2	2	3	3	2	3	3	1	68.5644	1	0.224015	487.83	483.45	108.3	3	3	3	3	3	3	3	3	3	3
31	1	13.73	32	1	3	2	3	2	2	2	1.1	1	68.5644	1	0	298.39	293.2	0	1	1	1	1	1	1	1	2	1	1
32	1	13.73	39	1	3	2	4	3	3	2	2	1	68.5644	1	0	592.13	587.75	0	1	1	2	1	4	4	1	1	1	4
32	1	13.73	39	1	3	2	4	3	3	2	2	1	68.5644	1	0	279.89	274.7	0	1	1	2	1	4	4	1	1	1	4
32	1	13.73	39	1	3	2	4	3	3	2	2	1	68.5644	1	0	266.39	261.2	0	1	1	2	1	4	4	1	1	1	4
32	1	13.73	39	1	3	2	4	3	3	2	2	1	68.5644	1	0	411.15	406.96	0	1	1	2	1	4	4	1	1	1	4
32	1	13.73	39	1	3	2	4	3	3	2	2	1	68.5644	1	0	284.69	282.5	0	1	1	2	1	4	4	1	1	1	4
32	1	13.73	39	1	3	2	4	3	3	2	2	1	68.5644	1	0	265.39	260.2	0	1	1	2	1	4	4	1	1	1	4
32	1	13.73	39	1	3	2	4	3	3	2	2	1	68.5644	1	0	279.89	274.7	0	1	1	2	1	4	4	1	1	1	4
31	1	13.73	32	1	3	2	3	2	2	2	1.1	1	69.1452	1	0	336	0	0	1	1	1	1	1	1	1	2	1	1
20	1	13.73	31	1	3	2	1	2	2	2	2.6	1	69.9178	1	0.410045	295.89	290.7	119.2	4	1	2	1	3	3	3	3	3	3
31	1	13.73	32	1	3	2	3	2	2	2	1.1	1	70.0795	1	0	217	0	0	1	1	1	1	1	1	1	2	1	1
31	1	13.73	32	1	3	2	3	2	2	2	1.1	1	70.0986	1	0	220	0	0	1	1	1	1	1	1	1	2	1	1
32	1	13.73	39	1	3	2	4	3	3	2	2	1	70.1205	1	0	292.69	291.6	0	1	1	2	1	4	4	1	1	1	4
30	1	13.73	31	1	3	2	3	2	2	2	2.9	1	70.3479	2	0.573987	861.23	21.22	12.18	3	3	3	2	3	3	3	3	3	3
31	1	13.73	32	1	3	2	3	2	2	2	1.1	1	70.5671	1	0	322	0	0	1	1	1	1	1	1	1	2	1	1
32	1	13.73	39	1	3	2	4	3	3	2	2	1	70.611	1	0	584.12	149.93	0	1	1	2	1	4	4	1	1	1	4
31	1	13.73	32	1	3	2	3	2	2	2	1.1	1	70.7808	1	0	220	0	0	1	1	1	1	1	1	1	2	1	1
30	1	13.73	31	1	3	2	3	2	2	2	2.9	1	71.263	1	0.00297156	584.01	578.82	1.72	3	3	3	2	3	3	3	3	3	3
32	1	13.73	39	1	3	2	4	3	3	2	2	1	71.263	1	0	582.51	577.32	0	1	1	2	1	4	4	1	1	1	4
31	1	13.73	32	1	3	2	3	2	2	2	1.1	1	71.4986	1	0	255	0	0	1	1	1	1	1	1	1	2	1	1
32	1	13.73	39	1	3	2	4	3	3	2	2	1	71.4986	1	0	126.76	110.07	0	1	1	2	1	4	4	1	1	1	4
27	1	13.73	28	2	3	2	2	2	1	2	3	1	71.6219	1	0.136236	581.02	574.74	78.3	3	3	3	3	3	3	3	3	3	3
32	1	13.73	39	1	3	2	4	3	3	2	2	1	71.6247	1	0	349.3	0	0	1	1	2	1	4	4	1	1	1	4
31	1	13.73	32	1	3	2	3	2	2	2	1.1	1	71.7945	1	0	220	0	0	1	1	1	1	1	1	1	2	1	1
31	1	13.73	32	1	3	2	3	2	2	2	1.1	1	71.7945	1	0	333	0	0	1	1	1	1	1	1	1	2	1	1
31	1	13.73	32	1	3	2	3	2	2	2	1.1	1	71.7945	1	0	217	0	0	1	1	1	1	1	1	1	2	1	1
30	1	13.73	31	1	3	2	3	2	2	2	2.9	1	72.0986	1	0	248	246	0	3	3	3	2	3	3	3	3	3	3
19	1	13.73	27	2	2	2	2	2	1	3	3.8	2	72.2603	1	1	290.8	288.8	288.8	4	4	4	4	4	4	4	4	2	4
23	1	13.73	35	1	2	2	3	3	1	3	1.8	2	72.2603	1	0.26331	296.9	294.71	77.6	3	2	1	3	2	2	2	1	1	1
28	1	13.73	55	1	3	2	5	4	3	1	2.1	2	72.2603	4	0.12574	1152.78	1148.4	144.4	2	1	2	2	2	2	3	1	3	3
29	1	13.73	37	1	3	2	4	3	3	1	3.5	2	72.2603	1	0.0233738	301.67	299.48	7	3	4	3	4	4	4	3	4	3	3
31	1	13.73	32	1	3	2	3	2	2	2	1.1	2	72.2603	1	0	291.35	289.16	0	1	1	1	1	1	1	1	2	1	1
31	1	13.73	32	1	3	2	3	2	2	2	1.1	2	72.2603	1	0	278	198	0	1	1	1	1	1	1	1	2	1	1
31	1	13.73	32	1	3	2	3	2	2	2	1.1	2	72.2603	1	0	287.99	282.8	0	1	1	1	1	1	1	1	2	1	1
31	1	13.73	32	1	3	2	3	2	2	2	1.1	2	72.2603	1	0	326	321	0	1	1	1	1	1	1	1	2	1	1
32	1	13.73	39	1	3	2	4	3	3	2	2	2	72.2603	1	0	378.79	292.6	0	1	1	2	1	4	4	1	1	1	4
32	1	13.73	39	1	3	2	4	3	3	2	2	2	72.2603	1	0	177.13	172.13	0	1	1	2	1	4	4	1	1	1	4
32	1	13.73	39	1	3	2	4	3	3	2	2	2	72.2603	1	0	285.02	279.83	0	1	1	2	1	4	4	1	1	1	4
32	1	13.73	39	1	3	2	4	3	3	2	2	2	72.2603	1	0	274.57	269.57	0	1	1	2	1	4	4	1	1	1	4
31	1	13.73	32	1	3	2	3	2	2	2	1.1	1	72.5096	1	0	217	0	0	1	1	1	1	1	1	1	2	1	1
30	1	13.73	31	1	3	2	3	2	2	2	2.9	1	72.5288	1	0	405.79	72.6	0	3	3	3	2	3	3	3	3	3	3
31	1	13.73	32	1	3	2	3	2	2	2	1.1	1	72.9014	1	0	317.99	312.99	0	1	1	1	1	1	1	1	2	1	1
32	1	13.73	39	1	3	2	4	3	3	2	2	1	72.9014	1	0	177.1	172.1	0	1	1	2	1	4	4	1	1	1	4
28	1	13.73	55	1	3	2	5	4	3	1	2.1	2	72.9342	1	0.121447	179.34	174.15	21.15	2	1	2	2	2	2	3	1	3	3
32	1	13.73	39	1	3	2	4	3	3	2	2	1	73.0521	1	0	310.3	0	0	1	1	2	1	4	4	1	1	1	4
27	1	13.73	28	2	3	2	2	2	1	2	3	1	73.2384	1	0.359387	400.11	161.72	58.12	3	3	3	3	3	3	3	3	3	3
31	1	13.73	32	1	3	2	3	2	2	2	1.1	1	73.6027	1	0	386.63	169.44	0	1	1	1	1	1	1	1	2	1	1
31	1	13.73	32	1	3	2	3	2	2	2	1.1	1	74.2658	1	0	225	0	0	1	1	1	1	1	1	1	2	1	1
25	1	13.73	37	1	2	2	3	3	2	3	3	1	74.3479	1	0.202643	600.39	590.2	119.6	3	3	3	3	3	3	3	3	3	3
31	1	13.73	32	1	3	2	3	2	2	2	1.1	1	74.3562	1	0	220	0	0	1	1	1	1	1	1	1	2	1	1
31	1	13.73	32	1	3	2	3	2	2	2	1.1	1	74.4575	1	0	217	0	0	1	1	1	1	1	1	1	2	1	1
28	1	13.73	55	1	3	2	5	4	3	1	2.1	1	74.7041	3	0.684062	1846.53	315.03	215.5	2	1	2	2	2	2	3	1	3	3
26	1	13.73	36	2	3	2	4	3	2	1	2.2	1	74.9397	1	0.586266	327.91	105.72	61.98	3	3	2	2	2	2	2	2	2	2
32	1	13.73	39	1	3	2	4	3	3	2	2	1	74.9973	4	0	2226.66	597.47	0	1	1	2	1	4	4	1	1	1	4
30	1	13.73	31	1	3	2	3	2	2	2	2.9	1	75.0712	1	0	406.83	41.03	0	3	3	3	2	3	3	3	3	3	3
32	1	13.73	39	1	3	2	4	3	3	2	2	1	75.2301	1	0	389.11	168.92	0	1	1	2	1	4	4	1	1	1	4
30	1	13.73	31	1	3	2	3	2	2	2	2.9	1	75.4904	1	0	296.21	130.5	0	3	3	3	2	3	3	3	3	3	3
31	1	13.73	32	1	3	2	3	2	2	2	1.1	1	76.326	1	0	217	0	0	1	1	1	1	1	1	1	2	1	1
31	1	13.73	32	1	3	2	3	2	2	2	1.1	1	76.3479	1	0	684.33	303.14	0	1	1	1	1	1	1	1	2	1	1
31	1	13.73	32	1	3	2	3	2	2	2	1.1	1	77.0795	1	0	325.09	104.9	0	1	1	1	1	1	1	1	2	1	1
31	1	13.73	32	1	3	2	3	2	2	2	1.1	1	77.0795	1	0	228.99	226.8	0	1	1	1	1	1	1	1	2	1	1
32	1	13.73	39	1	3	2	4	3	3	2	2	1	77.0795	1	0	176.09	173.9	0	1	1	2	1	4	4	1	1	1	4
31	1	13.73	32	1	3	2	3	2	2	2	1.1	1	77.1507	1	0	998.44	993.25	0	1	1	1	1	1	1	1	2	1	1
31	1	13.73	32	1	3	2	3	2	2	2	1.1	1	77.1507	1	0	659.84	649.65	0	1	1	1	1	1	1	1	2	1	1
31	1	13.73	32	1	3	2	3	2	2	2	1.1	1	77.1507	1	0	601.38	589	0	1	1	1	1	1	1	1	2	1	1
31	1	13.73	32	1	3	2	3	2	2	2	1.1	1	77.3041	1	0	286.91	284.72	0	1	1	1	1	1	1	1	2	1	1
31	1	13.73	32	1	3	2	3	2	2	2	1.1	1	77.3041	1	0	434.91	214.53	0	1	1	1	1	1	1	1	2	1	1
30	1	13.73	31	1	3	2	3	2	2	2	2.9	1	77.5918	1	0	643.72	172.73	0	3	3	3	2	3	3	3	3	3	3
31	1	13.73	32	1	3	2	3	2	2	2	1.1	1	77.9479	1	0	220	0	0	1	1	1	1	1	1	1	2	1	1
19	1	13.73	27	2	2	2	2	2	1	3	3.8	1	78.1151	1	1	280.1	275.1	275.1	4	4	4	4	4	4	4	4	2	4
19	1	13.73	27	2	2	2	2	2	1	3	3.8	1	78.1151	1	0.500201	774.95	769.95	385.13	4	4	4	4	4	4	4	4	2	4
19	1	13.73	27	2	2	2	2	2	1	3	3.8	1	78.1151	1	0.458574	897.74	892.55	409.3	4	4	4	4	4	4	4	4	2	4
31	1	13.73	32	1	3	2	3	2	2	2	1.1	1	78.1151	1	0	471.07	67.32	0	1	1	1	1	1	1	1	2	1	1
32	1	13.73	39	1	3	2	4	3	3	2	2	1	78.1151	1	0	669.84	147.65	0	1	1	2	1	4	4	1	1	1	4
30	1	13.73	31	1	3	2	3	2	2	2	2.9	1	78.2712	1	0	388.3	0	0	3	3	3	2	3	3	3	3	3	3
31	1	13.73	32	1	3	2	3	2	2	2	1.1	1	78.4301	1	0	410.14	192.95	0	1	1	1	1	1	1	1	2	1	1
32	1	13.73	39	1	3	2	4	3	3	2	2	1	78.4959	1	0	295.79	78.6	0	1	1	2	1	4	4	1	1	1	4
23	1	13.73	35	1	2	2	3	3	1	3	1.8	1	79.011	1	0.275984	866.19	850.81	234.81	3	2	1	3	2	2	2	1	1	1
30	1	13.73	31	1	3	2	3	2	2	2	2.9	1	79.5315	1	0	217	0	0	3	3	3	2	3	3	3	3	3	3
32	1	13.73	39	1	3	2	4	3	3	2	2	1	79.5315	1	0	74.79	74.6	0	1	1	2	1	4	4	1	1	1	4
31	1	13.73	32	1	3	2	3	2	2	2	1.1	1	80.1041	1	0	217	0	0	1	1	1	1	1	1	1	2	1	1
30	1	13.73	31	1	3	2	3	2	2	2	2.9	1	80.8164	1	0	347	0	0	3	3	3	2	3	3	3	3	3	3
30	1	13.73	31	1	3	2	3	2	2	2	2.9	1	81.0658	1	0	247	0	0	3	3	3	2	3	3	3	3	3	3
30	1	13.73	31	1	3	2	3	2	2	2	2.9	2	81.2329	1	0.0562306	789.4	205.76	11.57	3	3	3	2	3	3	3	3	3	3
32	1	13.73	39	1	3	2	4	3	3	2	2	1	82.5863	1	0	488	86.21	0	1	1	2	1	4	4	1	1	1	4
31	1	13.73	32	1	3	2	3	2	2	2	1.1	1	82.6082	1	0	220	0	0	1	1	1	1	1	1	1	2	1	1
19	1	13.73	27	2	2	2	2	2	1	3	3.8	1	83.0849	1	0.809886	294.33	292.14	236.6	4	4	4	4	4	4	4	4	2	4
31	1	13.73	32	1	3	2	3	2	2	2	1.1	1	83.0849	1	0	326.19	321	0	1	1	1	1	1	1	1	2	1	1
32	1	13.73	39	1	3	2	4	3	3	2	2	1	83.0849	1	0	286.59	281.4	0	1	1	2	1	4	4	1	1	1	4
32	1	13.73	39	1	3	2	4	3	3	2	2	1	83.0849	1	0	279.39	277.2	0	1	1	2	1	4	4	1	1	1	4
31	1	13.73	32	1	3	2	3	2	2	2	1.1	1	83.5918	1	0	217	0	0	1	1	1	1	1	1	1	2	1	1
25	1	13.73	37	1	2	2	3	3	2	3	3	1	84.7836	1	0.201954	312.19	307	62	3	3	3	3	3	3	3	3	3	3
32	1	13.73	39	1	3	2	4	3	3	2	2	1	84.7836	1	0	279.69	269.5	0	1	1	2	1	4	4	1	1	1	4
32	1	13.73	39	1	3	2	4	3	3	2	2	1	84.7836	1	0	274.69	269.5	0	1	1	2	1	4	4	1	1	1	4
29	1	13.73	37	1	3	2	4	3	3	1	3.5	2	85.5397	1	0.809494	586.54	47.19	38.2	3	4	3	4	4	4	3	4	3	3
19	1	13.73	27	2	2	2	2	2	1	3	3.8	1	85.737	1	0.65687	183.36	181.36	119.13	4	4	4	4	4	4	4	4	2	4
29	1	13.73	37	1	3	2	4	3	3	1	3.5	1	85.737	1	0.116105	393.57	133.5	15.5	3	4	3	4	4	4	3	4	3	3
30	1	13.73	31	1	3	2	3	2	2	2	2.9	1	85.737	1	0	243.85	151	0	3	3	3	2	3	3	3	3	3	3
30	1	13.73	31	1	3	2	3	2	2	2	2.9	1	85.737	1	0	254.47	93.5	0	3	3	3	2	3	3	3	3	3	3
31	1	13.73	32	1	3	2	3	2	2	2	1.1	1	85.737	1	0	188.34	186.15	0	1	1	1	1	1	1	1	2	1	1
31	1	13.73	32	1	3	2	3	2	2	2	1.1	1	85.737	1	0	192.63	187.44	0	1	1	1	1	1	1	1	2	1	1
31	1	13.73	32	1	3	2	3	2	2	2	1.1	1	85.737	1	0	203	198	0	1	1	1	1	1	1	1	2	1	1
32	1	13.73	39	1	3	2	4	3	3	2	2	1	85.737	1	0	221.78	215.5	0	1	1	2	1	4	4	1	1	1	4
32	1	13.73	39	1	3	2	4	3	3	2	2	1	85.737	1	0	192.19	79.2	0	1	1	2	1	4	4	1	1	1	4
32	1	13.73	39	1	3	2	4	3	3	2	2	1	85.737	1	0	302.44	292.25	0	1	1	2	1	4	4	1	1	1	4
31	1	13.73	32	1	3	2	3	2	2	2	1.1	1	86.7918	1	0	259	0	0	1	1	1	1	1	1	1	2	1	1
19	1	13.73	27	2	2	2	2	2	1	3	3.8	1	91.2	1	0.499654	74.44	72.25	36.1	4	4	4	4	4	4	4	4	2	4
25	1	13.73	37	1	2	2	3	3	2	3	3	1	91.2	1	0.499654	364.69	144.5	72.2	3	3	3	3	3	3	3	3	3	3
32	1	13.73	39	1	3	2	4	3	3	2	2	1	91.2	1	0	272.36	267.17	0	1	1	2	1	4	4	1	1	1	4
31	1	13.73	32	1	3	2	3	2	2	2	1.1	1	91.4219	1	0	217	0	0	1	1	1	1	1	1	1	2	1	1
32	1	13.73	39	1	3	2	4	3	3	2	2	2	47.8904	1	0	585.85	84.85	0	1	1	2	1	4	4	1	1	1	4
28	1	13.73	55	1	3	2	5	4	3	1	2.1	1	57.0521	1	0.535265	2858.09	534.24	285.96	2	1	2	2	2	2	3	1	3	3
27	1	13.73	28	2	3	2	2	2	1	2	3	1	59.7534	1	0.595362	2186.06	527.36	313.97	3	3	3	3	3	3	3	3	3	3
22	1	13.73	32	1	2	2	2	2	1	3	3	1	60.9918	1	0.632029	1971.7	966.57	610.9	3	3	3	3	3	3	3	3	3	3
24	1	13.73	24	2	3	1	1	1	2	3	3	1	61.4274	1	0.713374	2321.36	781.96	557.83	3	3	3	3	3	3	3	3	3	3
26	1	13.73	36	2	3	2	4	3	2	1	2.2	1	62.9562	1	0.771162	3002.92	650.94	501.98	3	3	2	2	2	2	2	2	2	2
26	1	13.73	36	2	3	2	4	3	2	1	2.2	2	64.2274	1	0.370043	1519.03	690.73	255.6	3	3	2	2	2	2	2	2	2	2
29	1	13.73	37	1	3	2	4	3	3	1	3.5	2	65.1753	1	0.241189	2419.4	568.6	137.14	3	4	3	4	4	4	3	4	3	3
30	1	13.73	31	1	3	2	3	2	2	2	2.9	2	68.3123	1	0.0307117	1405.8	775.6	23.82	3	3	3	2	3	3	3	3	3	3
28	1	13.73	55	1	3	2	5	4	3	1	2.1	2	69.3479	1	0.314537	729.34	205.54	64.65	2	1	2	2	2	2	3	1	3	3
21	1	13.73	27	1	3	2	2	1	1	2	1.2	2	71.6192	1	0.875382	1757.64	648.54	567.72	1	1	1	1	2	1	2	1	1	1
22	1	13.73	32	1	2	2	2	2	1	3	3	1	74.189	1	0.485168	4931.95	3112.45	1510.06	3	3	3	3	3	3	3	3	3	3
30	1	13.73	31	1	3	2	3	2	2	2	2.9	2	75.326	1	0	1813.6	0	0	3	3	3	2	3	3	3	3	3	3
27	1	13.73	28	2	3	2	2	2	1	2	3	1	75.5096	1	0.558987	1922.69	494.43	276.38	3	3	3	3	3	3	3	3	3	3
30	1	13.73	31	1	3	2	3	2	2	2	2.9	1	75.7068	1	0.0631434	1399.6	437.1	27.6	3	3	3	2	3	3	3	3	3	3
27	1	13.73	28	2	3	2	2	2	1	2	3	1	77.411	1	0.788491	727.31	125.81	99.2	3	3	3	3	3	3	3	3	3	3
24	1	13.73	24	2	3	1	1	1	2	3	3	2	78.5808	1	0.629399	3076.25	1134.75	714.21	3	3	3	3	3	3	3	3	3	3
30	1	13.73	31	1	3	2	3	2	2	2	2.9	2	80.2575	1	0.00865009	1513.96	404.62	3.5	3	3	3	2	3	3	3	3	3	3
28	1	13.73	55	1	3	2	5	4	3	1	2.1	1	80.6767	1	0.355286	1309.83	402.83	143.12	2	1	2	2	2	2	3	1	3	3
29	1	13.73	37	1	3	2	4	3	3	1	3.5	2	81.3616	1	0.205004	2145.77	462.82	94.88	3	4	3	4	4	4	3	4	3	3
26	1	13.73	36	2	3	2	4	3	2	1	2.2	1	81.8356	1	0.773082	3446.69	854.89	660.9	3	3	2	2	2	2	2	2	2	2
29	1	13.73	37	1	3	2	4	3	3	1	3.5	2	94.5315	1	0.656841	1020.64	124.84	82	3	4	3	4	4	4	3	4	3	3
22	1	13.73	32	1	2	2	2	2	1	3	3	2	43.126	2	0.721963	1731.56	720.91	520.47	3	3	3	3	3	3	3	3	3	3
30	1	13.73	31	1	3	2	3	2	2	2	2.9	2	47.1644	2	0.0408341	2269.11	402.36	16.43	3	3	3	2	3	3	3	3	3	3
23	1	13.73	35	1	2	2	3	3	1	3	1.8	2	59.2932	2	0.600691	2565.19	1137.44	683.25	3	2	1	3	2	2	2	1	1	1
25	1	13.73	37	1	2	2	3	3	2	3	3	1	60.7123	2	0.226506	894.02	885.45	200.56	3	3	3	3	3	3	3	3	3	3
27	1	13.73	28	2	3	2	2	2	1	2	3	2	62.5534	2	0.568226	2234.25	500.1	284.17	3	3	3	3	3	3	3	3	3	3
21	1	13.73	27	1	3	2	2	1	1	2	1.2	1	62.8	2	0.471672	394.14	300.76	141.86	1	1	1	1	2	1	2	1	1	1
25	1	13.73	37	1	2	2	3	3	2	3	3	2	63.2356	2	0.839333	2278.59	602.24	505.48	3	3	3	3	3	3	3	3	3	3
26	1	13.73	36	2	3	2	4	3	2	1	2.2	2	64.389	2	0.611947	4053.24	1158.58	708.99	3	3	2	2	2	2	2	2	2	2
27	1	13.73	28	2	3	2	2	2	1	2	3	1	64.6164	2	0.471942	3159.81	1001.31	472.56	3	3	3	3	3	3	3	3	3	3
29	1	13.73	37	1	3	2	4	3	3	1	3.5	2	64.7589	2	0.833386	681.2	63.5	52.92	3	4	3	4	4	4	3	4	3	3
32	1	13.73	39	1	3	2	4	3	3	2	2	1	65.3808	2	0	1808.22	1174.32	0	1	1	2	1	4	4	1	1	1	4
27	1	13.73	28	2	3	2	2	2	1	2	3	1	66.6959	2	0.5898	2982.69	769.99	454.14	3	3	3	3	3	3	3	3	3	3
30	1	13.73	31	1	3	2	3	2	2	2	2.9	2	69.3123	2	0	2286.3	664.98	0	3	3	3	2	3	3	3	3	3	3
22	1	13.73	32	1	2	2	2	2	1	3	3	2	69.3808	2	0.684578	2737.41	1265.89	866.6	3	3	3	3	3	3	3	3	3	3
21	1	13.73	27	1	3	2	2	1	1	2	1.2	1	70.2658	2	0.622381	2366.98	1206.48	750.89	1	1	1	1	2	1	2	1	1	1
25	1	13.73	37	1	2	2	3	3	2	3	3	2	70.9781	2	0.423077	2277.8	1229.8	520.3	3	3	3	3	3	3	3	3	3	3
23	1	13.73	35	1	2	2	3	3	1	3	1.8	2	75.2356	2	0.694047	1684.79	630.49	437.59	3	2	1	3	2	2	2	1	1	1
25	1	13.73	37	1	2	2	3	3	2	3	3	1	75.2521	2	0.549648	2576.13	1076.58	591.74	3	3	3	3	3	3	3	3	3	3
27	1	13.73	28	2	3	2	2	2	1	2	3	2	77.7644	2	0.599256	3169.29	824.99	494.38	3	3	3	3	3	3	3	3	3	3
24	1	13.73	24	2	3	1	1	1	2	3	3	1	77.9041	2	0.761611	2720.71	921.31	701.68	3	3	3	3	3	3	3	3	3	3
29	1	13.73	37	1	3	2	4	3	3	1	3.5	2	78.8986	2	0.292305	2742.92	738.92	215.99	3	4	3	4	4	4	3	4	3	3
27	1	13.73	28	2	3	2	2	2	1	2	3	2	79.3452	2	0.506283	3720.02	1026.52	519.71	3	3	3	3	3	3	3	3	3	3
22	1	13.73	32	1	2	2	2	2	1	3	3	1	79.6	2	0.670646	2978.27	1361.27	912.93	3	3	3	3	3	3	3	3	3	3
23	1	13.73	35	1	2	2	3	3	1	3	1.8	1	80.0658	2	0.709382	3270.33	1221.33	866.39	3	2	1	3	2	2	2	1	1	1
29	1	13.73	37	1	3	2	4	3	3	1	3.5	2	80.3808	2	0.320177	1814.07	439.07	140.58	3	4	3	4	4	4	3	4	3	3
23	1	13.73	35	1	2	2	3	3	1	3	1.8	2	81.9288	2	0.612591	3114.41	1390.03	851.52	3	2	1	3	2	2	2	1	1	1
28	1	13.73	55	1	3	2	5	4	3	1	2.1	1	82.1041	2	0.313141	856.45	250.75	78.52	2	1	2	2	2	2	3	1	3	3
30	1	13.73	31	1	3	2	3	2	2	2	2.9	2	82.137	2	0.0326616	1784.98	591.52	19.32	3	3	3	2	3	3	3	3	3	3
30	1	13.73	31	1	3	2	3	2	2	2	2.9	2	82.3562	2	0	1569.81	544.51	0	3	3	3	2	3	3	3	3	3	3
26	1	13.73	36	2	3	2	4	3	2	1	2.2	1	82.9425	2	0.724137	3738.96	948.26	686.67	3	3	2	2	2	2	2	2	2	2
23	1	13.73	35	1	2	2	3	3	1	3	1.8	1	87.3616	2	0.746627	2242.39	818.24	610.92	3	2	1	3	2	2	2	1	1	1
26	1	13.73	36	2	3	2	4	3	2	1	2.2	2	88.4384	2	0.63745	3271.71	892.18	568.72	3	3	2	2	2	2	2	2	2	2
26	1	13.73	36	2	3	2	4	3	2	1	2.2	2	88.6192	2	0.644092	3855.47	1093.99	704.63	3	3	2	2	2	2	2	2	2	2
29	1	13.73	37	1	3	2	4	3	3	1	3.5	1	90.5808	2	0.371929	2661.17	530.02	197.13	3	4	3	4	4	4	3	4	3	3
29	1	13.73	37	1	3	2	4	3	3	1	3.5	1	91.0274	2	0.057466	1242.01	1236.21	71.04	3	4	3	4	4	4	3	4	3	3
20	1	13.73	31	1	3	2	1	2	2	2	2.6	1	53.6438	3	0.843692	2062.85	1105.7	932.87	4	1	2	1	3	3	3	3	3	3
27	1	13.73	28	2	3	2	2	2	1	2	3	1	54.8575	3	0.357027	1797.72	729.02	260.28	3	3	3	3	3	3	3	3	3	3
26	1	13.73	36	2	3	2	4	3	2	1	2.2	2	57.189	3	0.626949	2112.42	625.92	392.42	3	3	2	2	2	2	2	2	2	2
25	1	13.73	37	1	2	2	3	3	2	3	3	1	61.1534	3	0.84626	2411.91	573.11	485	3	3	3	3	3	3	3	3	3	3
27	1	13.73	28	2	3	2	2	2	1	2	3	2	67.3096	3	0.679826	1096.86	243.93	165.83	3	3	3	3	3	3	3	3	3	3
25	1	13.73	37	1	2	2	3	3	2	3	3	2	68	3	0.50841	2756.27	1166.52	593.07	3	3	3	3	3	3	3	3	3	3
25	1	13.73	37	1	2	2	3	3	2	3	3	1	69.2658	3	0.608413	2563.85	952.05	579.24	3	3	3	3	3	3	3	3	3	3
26	1	13.73	36	2	3	2	4	3	2	1	2.2	1	69.3644	3	0.632224	3257.89	978.34	618.53	3	3	2	2	2	2	2	2	2	2
29	1	13.73	37	1	3	2	4	3	3	1	3.5	1	70.2658	3	0.23591	3037.42	795.77	187.73	3	4	3	4	4	4	3	4	3	3
28	1	13.73	55	1	3	2	5	4	3	1	2.1	1	70.9205	3	0.34535	2399.08	794.73	274.46	2	1	2	2	2	2	3	1	3	3
23	1	13.73	35	1	2	2	3	3	1	3	1.8	1	71.0658	3	0.604936	2563.56	1147.56	694.2	3	2	1	3	2	2	2	1	1	1
27	1	13.73	28	2	3	2	2	2	1	2	3	2	71.2603	3	0.418313	2341.3	834.4	349.04	3	3	3	3	3	3	3	3	3	3
22	1	13.73	32	1	2	2	2	2	1	3	3	1	73.411	3	0.613353	2339.76	1194.01	732.35	3	3	3	3	3	3	3	3	3	3
29	1	13.73	37	1	3	2	4	3	3	1	3.5	1	73.474	3	0.148147	2070.1	701.6	103.94	3	4	3	4	4	4	3	4	3	3
26	1	13.73	36	2	3	2	4	3	2	1	2.2	2	74.1863	3	0.876789	5048	965.5	846.54	3	3	2	2	2	2	2	2	2	2
28	1	13.73	55	1	3	2	5	4	3	1	2.1	1	75.2247	3	0.102362	887.77	876.3	89.7	2	1	2	2	2	2	3	1	3	3
24	1	13.73	24	2	3	1	1	1	2	3	3	1	81.3479	3	0.614022	2566.85	1077.91	661.86	3	3	3	3	3	3	3	3	3	3
31	1	13.73	32	1	3	2	3	2	2	2	1.1	2	82.3562	3	0	2209.04	430	0	1	1	1	1	1	1	1	2	1	1
27	1	13.73	28	2	3	2	2	2	1	2	3	2	84.1808	3	0.326943	3241.13	1415.63	462.83	3	3	3	3	3	3	3	3	3	3
27	1	13.73	28	2	3	2	2	2	1	2	3	1	85.463	3	0.473547	2882.23	943.94	447	3	3	3	3	3	3	3	3	3	3
30	1	13.73	31	1	3	2	3	2	2	2	2.9	1	85.9315	3	0.0233985	3233.77	1136.4	26.59	3	3	3	2	3	3	3	3	3	3
29	1	13.73	37	1	3	2	4	3	3	1	3.5	2	86.2466	3	0.28557	2066.58	496.06	141.66	3	4	3	4	4	4	3	4	3	3
24	1	13.73	24	2	3	1	1	1	2	3	3	1	89.6959	3	0.435988	1643.19	947.32	413.02	3	3	3	3	3	3	3	3	3	3
27	1	13.73	28	2	3	2	2	2	1	2	3	1	93.5096	3	0.439268	1918.56	666.86	292.93	3	3	3	3	3	3	3	3	3	3
30	1	13.73	31	1	3	2	3	2	2	2	2.9	1	96.1123	3	0.00322912	1909.55	340.65	1.1	3	3	3	2	3	3	3	3	3	3
29	1	13.73	37	1	3	2	4	3	3	1	3.5	2	45.0712	4	0.347106	5295.96	1317.32	457.25	3	4	3	4	4	4	3	4	3	3
28	1	13.73	55	1	3	2	5	4	3	1	2.1	2	48.389	4	0.355845	3936.44	1126.84	400.98	2	1	2	2	2	2	3	1	3	3
30	1	13.73	31	1	3	2	3	2	2	2	2.9	1	51.9151	4	0.0999896	1216.02	193.12	19.31	3	3	3	2	3	3	3	3	3	3
29	1	13.73	37	1	3	2	4	3	3	1	3.5	1	53.326	4	0.0477688	1367.3	683.5	32.65	3	4	3	4	4	4	3	4	3	3
23	1	13.73	35	1	2	2	3	3	1	3	1.8	2	53.4986	4	0.579983	2947.46	1370.11	794.64	3	2	1	3	2	2	2	1	1	1
30	1	13.73	31	1	3	2	3	2	2	2	2.9	2	54.0712	4	0.0205045	3451.93	1590.38	32.61	3	3	3	2	3	3	3	3	3	3
29	1	13.73	37	1	3	2	4	3	3	1	3.5	2	59.3151	4	0.0522135	1982.5	890	46.47	3	4	3	4	4	4	3	4	3	3
25	1	13.73	37	1	2	2	3	3	2	3	3	2	61.5726	4	0.469608	2426.05	1054.05	494.99	3	3	3	3	3	3	3	3	3	3
27	1	13.73	28	2	3	2	2	2	1	2	3	2	62.1397	4	0.429414	4627.88	1523.96	654.41	3	3	3	3	3	3	3	3	3	3
32	1	13.73	39	1	3	2	4	3	3	2	2	1	62.8	4	0	871.23	855.85	0	1	1	2	1	4	4	1	1	1	4
26	1	13.73	36	2	3	2	4	3	2	1	2.2	2	62.8055	4	0.634135	2623.47	772.47	489.85	3	3	2	2	2	2	2	2	2	2
20	1	13.73	31	1	3	2	1	2	2	2	2.6	2	64.6438	4	0.86368	3387.27	1550.32	1338.98	4	1	2	1	3	3	3	3	3	3
24	1	13.73	24	2	3	1	1	1	2	3	3	2	65.9781	4	0.703227	2879.1	1038	729.95	3	3	3	3	3	3	3	3	3	3
26	1	13.73	36	2	3	2	4	3	2	1	2.2	2	66.2329	4	0.434321	2628	1120	486.44	3	3	2	2	2	2	2	2	2	2
25	1	13.73	37	1	2	2	3	3	2	3	3	2	66.7397	4	0.5079	2676.07	1141.84	579.94	3	3	3	3	3	3	3	3	3	3
20	1	13.73	31	1	3	2	1	2	2	2	2.6	2	67.2466	4	0.816436	3404.23	1534.78	1253.05	4	1	2	1	3	3	3	3	3	3
25	1	13.73	37	1	2	2	3	3	2	3	3	2	68.0685	4	0.596553	2319.14	819.24	488.72	3	3	3	3	3	3	3	3	3	3
25	1	13.73	37	1	2	2	3	3	2	3	3	1	69.0603	4	0.551063	3130.55	1210.46	667.04	3	3	3	3	3	3	3	3	3	3
24	1	13.73	24	2	3	1	1	1	2	3	3	1	69.1014	4	0.571381	5557.87	2396.07	1369.07	3	3	3	3	3	3	3	3	3	3
29	1	13.73	37	1	3	2	4	3	3	1	3.5	2	69.6904	4	0.239699	2779.59	696.04	166.84	3	4	3	4	4	4	3	4	3	3
20	1	13.73	31	1	3	2	1	2	2	2	2.6	1	70.5945	4	0.775787	2973.67	1561.91	1211.71	4	1	2	1	3	3	3	3	3	3
29	1	13.73	37	1	3	2	4	3	3	1	3.5	1	70.8301	4	0.260218	2849.85	667.67	173.74	3	4	3	4	4	4	3	4	3	3
23	1	13.73	35	1	2	2	3	3	1	3	1.8	1	71.1918	4	0.738977	3515.94	1286.44	950.65	3	2	1	3	2	2	2	1	1	1
24	1	13.73	24	2	3	1	1	1	2	3	3	1	71.6219	4	0.238744	895.68	889.49	212.36	3	3	3	3	3	3	3	3	3	3
28	1	13.73	55	1	3	2	5	4	3	1	2.1	2	72.2274	4	0.209989	2177.12	1010.67	212.23	2	1	2	2	2	2	3	1	3	3
21	1	13.73	27	1	3	2	2	1	1	2	1.2	1	72.2329	4	0.767604	2093.76	980.01	752.26	1	1	1	1	2	1	2	1	1	1
25	1	13.73	37	1	2	2	3	3	2	3	3	2	72.2548	4	0.31465	1916.7	1215	382.3	3	3	3	3	3	3	3	3	3	3
26	1	13.73	36	2	3	2	4	3	2	1	2.2	2	72.6027	4	0.748326	2776.09	607.73	454.78	3	3	2	2	2	2	2	2	2	2
25	1	13.73	37	1	2	2	3	3	2	3	3	1	72.8959	4	0.503626	2409.21	1077.01	542.41	3	3	3	3	3	3	3	3	3	3
21	1	13.73	27	1	3	2	2	1	1	2	1.2	2	73.2685	4	0.741507	2118.41	934.61	693.02	1	1	1	1	2	1	2	1	1	1
22	1	13.73	32	1	2	2	2	2	1	3	3	2	73.3342	4	0.384632	1515.95	1169.95	450	3	3	3	3	3	3	3	3	3	3
30	1	13.73	31	1	3	2	3	2	2	2	2.9	2	74.2356	4	0.0282875	2813.25	1108.97	31.37	3	3	3	2	3	3	3	3	3	3
28	1	13.73	55	1	3	2	5	4	3	1	2.1	2	75.1014	4	0.301584	2566.64	1040.34	313.75	2	1	2	2	2	2	3	1	3	3
22	1	13.73	32	1	2	2	2	2	1	3	3	2	75.8521	4	0.684754	2996.32	1342.92	919.57	3	3	3	3	3	3	3	3	3	3
25	1	13.73	37	1	2	2	3	3	2	3	3	2	76.5753	4	0.505083	2184.67	892.17	450.62	3	3	3	3	3	3	3	3	3	3
21	1	13.73	27	1	3	2	2	1	1	2	1.2	2	79.0329	4	0.631982	3040.31	1711.11	1081.39	1	1	1	1	2	1	2	1	1	1
26	1	13.73	36	2	3	2	4	3	2	1	2.2	1	79.274	4	0.547486	3251.35	1100.85	602.7	3	3	2	2	2	2	2	2	2	2
25	1	13.73	37	1	2	2	3	3	2	3	3	1	79.3616	4	0.439359	3300.09	1641.14	721.05	3	3	3	3	3	3	3	3	3	3
25	1	13.73	37	1	2	2	3	3	2	3	3	1	81.6137	4	0.789334	4858.4	1410.62	1113.45	3	3	3	3	3	3	3	3	3	3
23	1	13.73	35	1	2	2	3	3	1	3	1.8	1	82.1808	4	0.657356	4926.45	2144.18	1409.49	3	2	1	3	2	2	2	1	1	1
26	1	13.73	36	2	3	2	4	3	2	1	2.2	1	82.389	4	0.68679	2646.79	758.31	520.8	3	3	2	2	2	2	2	2	2	2
30	1	13.73	31	1	3	2	3	2	2	2	2.9	2	83.6027	4	0.0492611	1916.42	505.47	24.9	3	3	3	2	3	3	3	3	3	3
20	1	13.73	31	1	3	2	1	2	2	2	2.6	1	89.074	4	0.903021	3401.59	1582.3	1428.85	4	1	2	1	3	3	3	3	3	3
28	1	13.73	55	1	3	2	5	4	3	1	2.1	2	95.0192	4	0.41301	3985.79	1027.24	424.26	2	1	2	2	2	2	3	1	3	3
29	1	13.73	37	1	3	2	4	3	3	1	3.5	2	57	5	0.0820699	3407.56	1832.95	150.43	3	4	3	4	4	4	3	4	3	3
30	1	13.73	31	1	3	2	3	2	2	2	2.9	1	48	5	0	3431.7	1961.07	0	3	3	3	2	3	3	3	3	3	3
23	1	13.73	35	1	2	2	3	3	1	3	1.8	2	35.0411	5	0.562231	1839.53	946.23	532	3	2	1	3	2	2	2	1	1	1
21	1	13.73	27	1	3	2	2	1	1	2	1.2	1	43.9616	5	0.683765	4465.87	2205.67	1508.16	1	1	1	1	2	1	2	1	1	1
25	1	13.73	37	1	2	2	3	3	2	3	3	2	53.9534	5	0.57732	4286.82	1674.72	966.85	3	3	3	3	3	3	3	3	3	3
22	1	13.73	32	1	2	2	2	2	1	3	3	2	57.1781	5	0.542162	3498.35	1949.86	1057.14	3	3	3	3	3	3	3	3	3	3
19	1	13.73	27	2	2	2	2	2	1	3	3.8	1	60.0082	5	0.80834	3583.95	2398.1	1938.48	4	4	4	4	4	4	4	4	2	4
21	1	13.73	27	1	3	2	2	1	1	2	1.2	2	61.3479	5	0.818874	3595.4	1558.25	1276.01	1	1	1	1	2	1	2	1	1	1
21	1	13.73	27	1	3	2	2	1	1	2	1.2	2	62.8329	5	0.68387	3312.58	1702.59	1164.35	1	1	1	1	2	1	2	1	1	1
19	1	13.73	27	2	2	2	2	2	1	3	3.8	1	63.0575	5	0.844556	4288.57	2320.25	1959.58	4	4	4	4	4	4	4	4	2	4
26	1	13.73	36	2	3	2	4	3	2	1	2.2	2	64.5178	5	0.3178	2847.45	1492.95	474.46	3	3	2	2	2	2	2	2	2	2
21	1	13.73	27	1	3	2	2	1	1	2	1.2	2	66.2685	5	0.736084	3466.6	1606.8	1182.74	1	1	1	1	2	1	2	1	1	1
21	1	13.73	27	1	3	2	2	1	1	2	1.2	1	67.389	5	0.691925	3038.54	1461.14	1011	1	1	1	1	2	1	2	1	1	1
24	1	13.73	24	2	3	1	1	1	2	3	3	2	69.3973	5	0.459697	4565.62	2469.82	1135.37	3	3	3	3	3	3	3	3	3	3
27	1	13.73	28	2	3	2	2	2	1	2	3	2	69.4932	5	0.397511	3793.44	1498.7	595.75	3	3	3	3	3	3	3	3	3	3
28	1	13.73	55	1	3	2	5	4	3	1	2.1	1	70.1945	5	0.22861	1761.65	928.35	212.23	2	1	2	2	2	2	3	1	3	3
29	1	13.73	37	1	3	2	4	3	3	1	3.5	2	70.3699	5	0.223574	1041.62	111.82	25	3	4	3	4	4	4	3	4	3	3
28	1	13.73	55	1	3	2	5	4	3	1	2.1	1	70.5178	5	0.361	2859.97	988.92	357	2	1	2	2	2	2	3	1	3	3
24	1	13.73	24	2	3	1	1	1	2	3	3	2	71.2877	5	0.476267	2515.05	1342.25	639.27	3	3	3	3	3	3	3	3	3	3
20	1	13.73	31	1	3	2	1	2	2	2	2.6	2	71.9205	5	0.629063	1960.97	1176.67	740.2	4	1	2	1	3	3	3	3	3	3
21	1	13.73	27	1	3	2	2	1	1	2	1.2	1	72.4849	5	0.786546	4804.43	1984.78	1561.12	1	1	1	1	2	1	2	1	1	1
29	1	13.73	37	1	3	2	4	3	3	1	3.5	2	73.0055	5	0.187984	2858.59	1042.11	195.9	3	4	3	4	4	4	3	4	3	3
23	1	13.73	35	1	2	2	3	3	1	3	1.8	1	73.6904	5	0.783417	4999.94	1782.09	1396.12	3	2	1	3	2	2	2	1	1	1
28	1	13.73	55	1	3	2	5	4	3	1	2.1	2	73.7507	5	0.355501	3638.22	1008.24	358.43	2	1	2	2	2	2	3	1	3	3
23	1	13.73	35	1	2	2	3	3	1	3	1.8	1	74.0082	5	0.605343	3014.14	1425.34	862.82	3	2	1	3	2	2	2	1	1	1
23	1	13.73	35	1	2	2	3	3	1	3	1.8	2	74.8712	5	0.623149	3834.69	1736.44	1082.06	3	2	1	3	2	2	2	1	1	1
27	1	13.73	28	2	3	2	2	2	1	2	3	2	75.1507	5	0.249464	3058.2	1557.7	388.59	3	3	3	3	3	3	3	3	3	3
27	1	13.73	28	2	3	2	2	2	1	2	3	2	75.8822	5	0.423138	2889.98	1063.01	449.8	3	3	3	3	3	3	3	3	3	3
19	1	13.73	27	2	2	2	2	2	1	3	3.8	2	77.3753	5	0.713034	2207.53	1416.23	1009.82	4	4	4	4	4	4	4	4	2	4
29	1	13.73	37	1	3	2	4	3	3	1	3.5	1	77.8411	5	0.103949	3401.93	1947.88	202.48	3	4	3	4	4	4	3	4	3	3
23	1	13.73	35	1	2	2	3	3	1	3	1.8	1	78.6603	5	0.591568	2464.26	1204.46	712.52	3	2	1	3	2	2	2	1	1	1
25	1	13.73	37	1	2	2	3	3	2	3	3	1	79.1945	5	0.551168	2530.06	905.06	498.84	3	3	3	3	3	3	3	3	3	3
22	1	13.73	32	1	2	2	2	2	1	3	3	1	79.4055	5	0.724776	4414.37	1778.84	1289.26	3	3	3	3	3	3	3	3	3	3
20	1	13.73	31	1	3	2	1	2	2	2	2.6	1	79.5644	5	0.688511	2751.32	1473.92	1014.81	4	1	2	1	3	3	3	3	3	3
27	1	13.73	28	2	3	2	2	2	1	2	3	2	82.6274	5	0.424307	2294.09	776.49	329.47	3	3	3	3	3	3	3	3	3	3
26	1	13.73	36	2	3	2	4	3	2	1	2.2	1	83.6521	5	0.431056	2477.57	976.44	420.9	3	3	2	2	2	2	2	2	2	2
27	1	13.73	28	2	3	2	2	2	1	2	3	2	84.2082	5	0.304575	2391.46	1071.46	326.34	3	3	3	3	3	3	3	3	3	3
19	1	13.73	27	2	2	2	2	2	1	3	3.8	2	84.9562	5	0.887711	2588.97	1556.7	1381.9	4	4	4	4	4	4	4	4	2	4
21	1	13.73	27	1	3	2	2	1	1	2	1.2	1	85.7589	5	0.682182	5605.9	2969.25	2025.57	1	1	1	1	2	1	2	1	1	1
28	1	13.73	55	1	3	2	5	4	3	1	2.1	1	87.1562	5	0.230173	1879.97	782.02	180	2	1	2	2	2	2	3	1	3	3
27	1	13.73	28	2	3	2	2	2	1	2	3	1	88.7452	5	0.283807	2411.22	1137.92	322.95	3	3	3	3	3	3	3	3	3	3
29	1	13.73	37	1	3	2	4	3	3	1	3.5	1	89.6959	5	0.474106	2726.35	448.95	212.85	3	4	3	4	4	4	3	4	3	3
23	1	13.73	35	1	2	2	3	3	1	3	1.8	2	90.6904	5	0.689675	3197.51	1309.21	902.93	3	2	1	3	2	2	2	1	1	1
22	1	13.73	32	1	2	2	2	2	1	3	3	2	92.4301	5	0.594756	3257.27	1592.77	947.31	3	3	3	3	3	3	3	3	3	3
27	1	13.73	28	2	3	2	2	2	1	2	3	1	95.2712	5	0.374882	3487.02	1305.77	489.51	3	3	3	3	3	3	3	3	3	3
25	1	13.73	37	1	2	2	3	3	2	3	3	2	97.5342	5	0.587723	5562.29	2010.64	1181.7	3	3	3	3	3	3	3	3	3	3
26	1	13.73	36	2	3	2	4	3	2	1	2.2	2	35.0411	6	0.248758	2508.92	1618.12	402.52	3	3	2	2	2	2	2	2	2	2
28	1	13.73	55	1	3	2	5	4	3	1	2.1	1	46.7726	6	0.189886	3385.25	1937.95	367.99	2	1	2	2	2	2	3	1	3	3
25	1	13.73	37	1	2	2	3	3	2	3	3	2	51.0137	6	0.530595	3461.6	1371.97	727.96	3	3	3	3	3	3	3	3	3	3
28	1	13.73	55	1	3	2	5	4	3	1	2.1	2	52.8356	6	0.281477	2560.53	817.83	230.2	2	1	2	2	2	2	3	1	3	3
19	1	13.73	27	2	2	2	2	2	1	3	3.8	1	53.0603	6	0.910264	2508.52	1537.07	1399.14	4	4	4	4	4	4	4	4	2	4
23	1	13.73	35	1	2	2	3	3	1	3	1.8	1	53.1205	6	0.737891	2915.71	1102.71	813.68	3	2	1	3	2	2	2	1	1	1
21	1	13.73	27	1	3	2	2	1	1	2	1.2	1	54.7753	6	0.88267	4146.49	1680.99	1483.76	1	1	1	1	2	1	2	1	1	1
24	1	13.73	24	2	3	1	1	1	2	3	3	2	54.8904	6	0.475845	3683.5	1811.83	862.15	3	3	3	3	3	3	3	3	3	3
23	1	13.73	35	1	2	2	3	3	1	3	1.8	2	55.4219	6	0.42039	2387.93	1510.93	635.18	3	2	1	3	2	2	2	1	1	1
21	1	13.73	27	1	3	2	2	1	1	2	1.2	2	60.663	6	0.765583	3758.92	1593.27	1219.78	1	1	1	1	2	1	2	1	1	1
23	1	13.73	35	1	2	2	3	3	1	3	1.8	2	60.8	6	0.763089	4905.03	1754.29	1338.68	3	2	1	3	2	2	2	1	1	1
21	1	13.73	27	1	3	2	2	1	1	2	1.2	2	62.0685	6	0.647459	4426.02	2259.03	1462.63	1	1	1	1	2	1	2	1	1	1
23	1	13.73	35	1	2	2	3	3	1	3	1.8	2	62.4301	6	0.455473	3605.77	2134.77	972.33	3	2	1	3	2	2	2	1	1	1
32	1	13.73	39	1	3	2	4	3	3	2	2	2	62.4877	6	0	2727.23	542.83	0	1	1	2	1	4	4	1	1	1	4
29	1	13.73	37	1	3	2	4	3	3	1	3.5	1	63.0932	6	0.108774	3488.02	1519.67	165.3	3	4	3	4	4	4	3	4	3	3
30	1	13.73	31	1	3	2	3	2	2	2	2.9	1	63.4795	6	0.0143473	2906.7	287.86	4.13	3	3	3	2	3	3	3	3	3	3
27	1	13.73	28	2	3	2	2	2	1	2	3	1	63.6493	6	0.282509	2404.34	1067.54	301.59	3	3	3	3	3	3	3	3	3	3
22	1	13.73	32	1	2	2	2	2	1	3	3	2	64.0219	6	0.760668	5502.82	2246.38	1708.75	3	3	3	3	3	3	3	3	3	3
22	1	13.73	32	1	2	2	2	2	1	3	3	1	64.5233	6	0.609478	2639.48	1279.98	780.12	3	3	3	3	3	3	3	3	3	3
25	1	13.73	37	1	2	2	3	3	2	3	3	2	64.6959	6	0.35422	4548.93	2647.08	937.65	3	3	3	3	3	3	3	3	3	3
27	1	13.73	28	2	3	2	2	2	1	2	3	2	66.7233	6	0.417399	2806.61	1072.81	447.79	3	3	3	3	3	3	3	3	3	3
27	1	13.73	28	2	3	2	2	2	1	2	3	1	67.3562	6	0.298858	3222.69	1406.69	420.4	3	3	3	3	3	3	3	3	3	3
30	1	13.73	31	1	3	2	3	2	2	2	2.9	2	67.4904	6	0	2811.86	1632.06	0	3	3	3	2	3	3	3	3	3	3
24	1	13.73	24	2	3	1	1	1	2	3	3	2	68.3479	6	0.41427	2165.48	1298.38	537.88	3	3	3	3	3	3	3	3	3	3
27	1	13.73	28	2	3	2	2	2	1	2	3	2	68.526	6	0.250804	2458.52	1442.12	361.69	3	3	3	3	3	3	3	3	3	3
28	1	13.73	55	1	3	2	5	4	3	1	2.1	1	69.5425	6	0.314922	3573.58	1292.35	406.99	2	1	2	2	2	2	3	1	3	3
25	1	13.73	37	1	2	2	3	3	2	3	3	1	69.7863	6	0.419125	2938.89	1423.44	596.6	3	3	3	3	3	3	3	3	3	3
28	1	13.73	55	1	3	2	5	4	3	1	2.1	1	69.926	6	0.365229	3458.28	1063.14	388.29	2	1	2	2	2	2	3	1	3	3
20	1	13.73	31	1	3	2	1	2	2	2	2.6	1	70.074	6	0.829512	2497.34	1277.04	1059.32	4	1	2	1	3	3	3	3	3	3
23	1	13.73	35	1	2	2	3	3	1	3	1.8	2	70.263	6	0.512137	5409.78	2805.48	1436.79	3	2	1	3	2	2	2	1	1	1
21	1	13.73	27	1	3	2	2	1	1	2	1.2	1	70.7041	6	0.721368	3268.76	1594.97	1150.56	1	1	1	1	2	1	2	1	1	1
20	1	13.73	31	1	3	2	1	2	2	2	2.6	2	70.7671	6	0.786384	2009.43	948.43	745.83	4	1	2	1	3	3	3	3	3	3
20	1	13.73	31	1	3	2	1	2	2	2	2.6	1	70.9151	6	0.700917	3137.28	1978.48	1386.75	4	1	2	1	3	3	3	3	3	3
30	1	13.73	31	1	3	2	3	2	2	2	2.9	2	71.4904	6	0.00342095	3141	1847.44	6.32	3	3	3	2	3	3	3	3	3	3
26	1	13.73	36	2	3	2	4	3	2	1	2.2	2	71.9342	6	0.304978	2801.58	1527.78	465.94	3	3	2	2	2	2	2	2	2	2
20	1	13.73	31	1	3	2	1	2	2	2	2.6	1	72.3808	6	0.729265	4367.39	2564.94	1870.52	4	1	2	1	3	3	3	3	3	3
22	1	13.73	32	1	2	2	2	2	1	3	3	2	72.3836	6	0.475158	3362.24	2156.59	1024.72	3	3	3	3	3	3	3	3	3	3
20	1	13.73	31	1	3	2	1	2	2	2	2.6	2	72.4904	6	0.702096	2881.89	1658.59	1164.49	4	1	2	1	3	3	3	3	3	3
20	1	13.73	31	1	3	2	1	2	2	2	2.6	2	72.6932	6	0.721375	3345.66	1979.51	1427.97	4	1	2	1	3	3	3	3	3	3
23	1	13.73	35	1	2	2	3	3	1	3	1.8	1	72.7178	6	0.829961	2718.3	894.5	742.4	3	2	1	3	2	2	2	1	1	1
20	1	13.73	31	1	3	2	1	2	2	2	2.6	1	73.4055	6	0.709136	2461.97	1307.07	926.89	4	1	2	1	3	3	3	3	3	3
26	1	13.73	36	2	3	2	4	3	2	1	2.2	2	74.1863	6	0.566473	3466.45	1197.41	678.3	3	3	2	2	2	2	2	2	2	2
24	1	13.73	24	2	3	1	1	1	2	3	3	2	74.3534	6	0.508958	3132.25	1499.85	763.36	3	3	3	3	3	3	3	3	3	3
27	1	13.73	28	2	3	2	2	2	1	2	3	1	74.6438	6	0.582224	2047.35	466.35	271.52	3	3	3	3	3	3	3	3	3	3
22	1	13.73	32	1	2	2	2	2	1	3	3	2	74.7507	6	0.605158	3811.27	1920.87	1162.43	3	3	3	3	3	3	3	3	3	3
21	1	13.73	27	1	3	2	2	1	1	2	1.2	2	75.1315	6	0.854747	4039.57	1608.99	1375.28	1	1	1	1	2	1	2	1	1	1
24	1	13.73	24	2	3	1	1	1	2	3	3	1	75.3068	6	0.390667	3276.62	1950.92	762.16	3	3	3	3	3	3	3	3	3	3
23	1	13.73	35	1	2	2	3	3	1	3	1.8	1	75.7808	6	0.49307	3341.41	1935.71	954.44	3	2	1	3	2	2	2	1	1	1
25	1	13.73	37	1	2	2	3	3	2	3	3	2	75.8219	6	0.773311	3647.16	1073.01	829.77	3	3	3	3	3	3	3	3	3	3
27	1	13.73	28	2	3	2	2	2	1	2	3	1	75.863	6	0.283696	2460.78	1087.43	308.5	3	3	3	3	3	3	3	3	3	3
25	1	13.73	37	1	2	2	3	3	2	3	3	2	76.2795	6	0.475902	2738.25	1165.68	554.75	3	3	3	3	3	3	3	3	3	3
30	1	13.73	31	1	3	2	3	2	2	2	2.9	1	76.4411	6	0.0237316	3938.69	2177.69	51.68	3	3	3	2	3	3	3	3	3	3
26	1	13.73	36	2	3	2	4	3	2	1	2.2	2	76.5644	6	0.366129	3845	1680.8	615.39	3	3	2	2	2	2	2	2	2	2
20	1	13.73	31	1	3	2	1	2	2	2	2.6	1	77.0795	6	0.60706	2618.3	1762.1	1069.7	4	1	2	1	3	3	3	3	3	3
28	1	13.73	55	1	3	2	5	4	3	1	2.1	1	77.3233	6	0.194574	1879.7	899.4	175	2	1	2	2	2	2	3	1	3	3
25	1	13.73	37	1	2	2	3	3	2	3	3	1	77.5699	6	0.598078	4110.11	1522.06	910.31	3	3	3	3	3	3	3	3	3	3
21	1	13.73	27	1	3	2	2	1	1	2	1.2	1	77.8384	6	0.598604	2057.83	1145.03	685.42	1	1	1	1	2	1	2	1	1	1
21	1	13.73	27	1	3	2	2	1	1	2	1.2	1	77.9452	6	0.797975	3714.34	1511.3	1205.98	1	1	1	1	2	1	2	1	1	1
26	1	13.73	36	2	3	2	4	3	2	1	2.2	2	78.1616	6	0.560516	2644.6	774.84	434.31	3	3	2	2	2	2	2	2	2	2
26	1	13.73	36	2	3	2	4	3	2	1	2.2	2	78.2247	6	0.378414	3974.09	1920.99	726.93	3	3	2	2	2	2	2	2	2	2
29	1	13.73	37	1	3	2	4	3	3	1	3.5	2	78.4849	6	0.119461	3008.13	1790.13	213.85	3	4	3	4	4	4	3	4	3	3
24	1	13.73	24	2	3	1	1	1	2	3	3	1	78.7699	6	0.49238	2385.65	1151.65	567.05	3	3	3	3	3	3	3	3	3	3
22	1	13.73	32	1	2	2	2	2	1	3	3	2	79.3616	6	0.518266	3842.94	2226.04	1153.68	3	3	3	3	3	3	3	3	3	3
25	1	13.73	37	1	2	2	3	3	2	3	3	1	79.5644	6	0.393209	4008.95	2272.61	893.61	3	3	3	3	3	3	3	3	3	3
28	1	13.73	55	1	3	2	5	4	3	1	2.1	1	80.2301	6	0.198592	2914.26	1698.86	337.38	2	1	2	2	2	2	3	1	3	3
22	1	13.73	32	1	2	2	2	2	1	3	3	2	80.3452	6	0.791416	3615.08	1385.68	1096.65	3	3	3	3	3	3	3	3	3	3
23	1	13.73	35	1	2	2	3	3	1	3	1.8	2	80.3562	6	0.445654	3411.23	2021.03	900.68	3	2	1	3	2	2	2	1	1	1
21	1	13.73	27	1	3	2	2	1	1	2	1.2	1	80.9233	6	0.80091	4013.92	1730.42	1385.91	1	1	1	1	2	1	2	1	1	1
20	1	13.73	31	1	3	2	1	2	2	2	2.6	2	81.1151	6	0.793019	3276.81	1851.81	1468.52	4	1	2	1	3	3	3	3	3	3
29	1	13.73	37	1	3	2	4	3	3	1	3.5	2	81.2329	6	0.0636443	3248.5	1632.51	103.9	3	4	3	4	4	4	3	4	3	3
28	1	13.73	55	1	3	2	5	4	3	1	2.1	2	81.3479	6	0.406019	3667.23	893.9	362.94	2	1	2	2	2	2	3	1	3	3
27	1	13.73	28	2	3	2	2	2	1	2	3	1	82.1616	6	0.331945	4428.86	1822.86	605.09	3	3	3	3	3	3	3	3	3	3
24	1	13.73	24	2	3	1	1	1	2	3	3	1	82.2055	6	0.540878	3243.73	1524.43	824.53	3	3	3	3	3	3	3	3	3	3
23	1	13.73	35	1	2	2	3	3	1	3	1.8	1	82.6082	6	0.549892	4266.39	2214.89	1217.95	3	2	1	3	2	2	2	1	1	1
20	1	13.73	31	1	3	2	1	2	2	2	2.6	2	82.7342	6	0.865325	3241.94	1541.34	1333.76	4	1	2	1	3	3	3	3	3	3
21	1	13.73	27	1	3	2	2	1	1	2	1.2	2	83.8164	6	0.681995	3960.19	1854.34	1264.65	1	1	1	1	2	1	2	1	1	1
22	1	13.73	32	1	2	2	2	2	1	3	3	2	84.7205	6	0.506398	3366.73	2004.43	1015.04	3	3	3	3	3	3	3	3	3	3
28	1	13.73	55	1	3	2	5	4	3	1	2.1	2	85.1781	6	0.265935	3779.06	1467.01	390.13	2	1	2	2	2	2	3	1	3	3
27	1	13.73	28	2	3	2	2	2	1	2	3	2	85.3178	6	0.351837	2542.37	937.45	329.83	3	3	3	3	3	3	3	3	3	3
21	1	13.73	27	1	3	2	2	1	1	2	1.2	1	90.9644	6	0.775786	3174.49	1430.06	1109.42	1	1	1	1	2	1	2	1	1	1
22	1	13.73	32	1	2	2	2	2	1	3	3	1	91.4575	6	0.728139	4328.53	1795.33	1307.25	3	3	3	3	3	3	3	3	3	3
30	1	13.73	31	1	3	2	3	2	2	2	2.9	1	65	7	0.0999927	3017.5	273.52	27.35	3	3	3	2	3	3	3	3	3	3
29	1	13.73	37	1	3	2	4	3	3	1	3.5	2	41.8027	7	0.0769911	3086.42	1311.45	100.97	3	4	3	4	4	4	3	4	3	3
28	1	13.73	55	1	3	2	5	4	3	1	2.1	1	46.0712	7	0.288484	4625.56	1885.41	543.91	2	1	2	2	2	2	3	1	3	3
24	1	13.73	24	2	3	1	1	1	2	3	3	2	49.5425	7	0.438695	3302.42	1758.42	771.41	3	3	3	3	3	3	3	3	3	3
23	1	13.73	35	1	2	2	3	3	1	3	1.8	2	50.1699	7	0.532993	3020.46	1640.06	874.14	3	2	1	3	2	2	2	1	1	1
29	1	13.73	37	1	3	2	4	3	3	1	3.5	2	51.0603	7	0.0838825	3294.5	1036.45	86.94	3	4	3	4	4	4	3	4	3	3
27	1	13.73	28	2	3	2	2	2	1	2	3	2	51.8658	7	0.342192	4865.5	2103.5	719.8	3	3	3	3	3	3	3	3	3	3
23	1	13.73	35	1	2	2	3	3	1	3	1.8	1	52.0438	7	0.52684	4374.42	2369.22	1248.2	3	2	1	3	2	2	2	1	1	1
20	1	13.73	31	1	3	2	1	2	2	2	2.6	1	53.2493	7	0.76102	3519.86	2049.96	1560.06	4	1	2	1	3	3	3	3	3	3
24	1	13.73	24	2	3	1	1	1	2	3	3	1	55.0685	7	0.482962	5423.06	2623.31	1266.96	3	3	3	3	3	3	3	3	3	3
27	1	13.73	28	2	3	2	2	2	1	2	3	2	58.1589	7	0.280269	2810.77	1389.27	389.37	3	3	3	3	3	3	3	3	3	3
28	1	13.73	55	1	3	2	5	4	3	1	2.1	1	59.0877	7	0.198413	4633.25	2626.85	521.2	2	1	2	2	2	2	3	1	3	3
25	1	13.73	37	1	2	2	3	3	2	3	3	1	60.6493	7	0.417224	4142	2140	892.86	3	3	3	3	3	3	3	3	3	3
29	1	13.73	37	1	3	2	4	3	3	1	3.5	1	61.5699	7	0.119303	2806.7	1676.4	200	3	4	3	4	4	4	3	4	3	3
20	1	13.73	31	1	3	2	1	2	2	2	2.6	2	61.9151	7	0.710677	4176.56	2145.56	1524.8	4	1	2	1	3	3	3	3	3	3
25	1	13.73	37	1	2	2	3	3	2	3	3	2	62.1589	7	0.426433	3026.65	1597.25	681.12	3	3	3	3	3	3	3	3	3	3
23	1	13.73	35	1	2	2	3	3	1	3	1.8	2	63.3096	7	0.618159	5915.96	2621.59	1620.56	3	2	1	3	2	2	2	1	1	1
23	1	13.73	35	1	2	2	3	3	1	3	1.8	1	63.9123	7	0.533252	4124.83	2089.33	1114.14	3	2	1	3	2	2	2	1	1	1
26	1	13.73	36	2	3	2	4	3	2	1	2.2	2	63.9918	7	0.6553	6266.45	1874.12	1228.11	3	3	2	2	2	2	2	2	2	2
23	1	13.73	35	1	2	2	3	3	1	3	1.8	1	64.6904	7	0.523985	3166.73	1562.43	818.69	3	2	1	3	2	2	2	1	1	1
22	1	13.73	32	1	2	2	2	2	1	3	3	2	65.0877	7	0.553781	5413.85	2986.65	1653.95	3	3	3	3	3	3	3	3	3	3
22	1	13.73	32	1	2	2	2	2	1	3	3	2	65.5178	7	0.911753	3771.8	1217.94	1110.46	3	3	3	3	3	3	3	3	3	3
26	1	13.73	36	2	3	2	4	3	2	1	2.2	1	67.0192	7	0.304187	2124.25	1209.75	367.99	3	3	2	2	2	2	2	2	2	2
23	1	13.73	35	1	2	2	3	3	1	3	1.8	2	67.2658	7	0.547823	5838.79	3031.47	1660.71	3	2	1	3	2	2	2	1	1	1
22	1	13.73	32	1	2	2	2	2	1	3	3	2	67.5151	7	0.604756	4912.04	2433.94	1471.94	3	3	3	3	3	3	3	3	3	3
24	1	13.73	24	2	3	1	1	1	2	3	3	2	67.7507	7	0.517513	3335.16	1609.66	833.02	3	3	3	3	3	3	3	3	3	3
28	1	13.73	55	1	3	2	5	4	3	1	2.1	2	67.9507	7	0.446302	3624.25	990.72	442.16	2	1	2	2	2	2	3	1	3	3
30	1	13.73	31	1	3	2	3	2	2	2	2.9	1	68.2301	7	0.0284468	2993.3	1462.38	41.6	3	3	3	2	3	3	3	3	3	3
19	1	13.73	27	2	2	2	2	2	1	3	3.8	1	68.2959	7	0.887822	3170.5	1732.6	1538.24	4	4	4	4	4	4	4	4	2	4
21	1	13.73	27	1	3	2	2	1	1	2	1.2	1	68.4986	7	0.688532	4378.65	2155.6	1484.2	1	1	1	1	2	1	2	1	1	1
24	1	13.73	24	2	3	1	1	1	2	3	3	2	69.2603	7	0.63967	5021.09	1865.51	1193.31	3	3	3	3	3	3	3	3	3	3
24	1	13.73	24	2	3	1	1	1	2	3	3	2	69.7589	7	0.459121	5374.95	2760.86	1267.57	3	3	3	3	3	3	3	3	3	3
29	1	13.73	37	1	3	2	4	3	3	1	3.5	2	70.0055	7	0.171356	2189.68	1097.13	188	3	4	3	4	4	4	3	4	3	3
27	1	13.73	28	2	3	2	2	2	1	2	3	2	70.7014	7	0.276468	2597.34	1331.04	367.99	3	3	3	3	3	3	3	3	3	3
22	1	13.73	32	1	2	2	2	2	1	3	3	2	71.3945	7	0.514868	4287.03	2448.53	1260.67	3	3	3	3	3	3	3	3	3	3
21	1	13.73	27	1	3	2	2	1	1	2	1.2	2	72.3452	7	0.837397	2888.34	1093.34	915.56	1	1	1	1	2	1	2	1	1	1
25	1	13.73	37	1	2	2	3	3	2	3	3	2	72.4164	7	0.439106	3286.9	1726.35	758.05	3	3	3	3	3	3	3	3	3	3
27	1	13.73	28	2	3	2	2	2	1	2	3	1	72.4438	7	0.482763	3680.2	1203.53	581.02	3	3	3	3	3	3	3	3	3	3
19	1	13.73	27	2	2	2	2	2	1	3	3.8	2	72.7315	7	0.871244	3217.16	1726.45	1504.16	4	4	4	4	4	4	4	4	2	4
21	1	13.73	27	1	3	2	2	1	1	2	1.2	1	73.3452	7	0.636932	3136.37	1600.58	1019.46	1	1	1	1	2	1	2	1	1	1
26	1	13.73	36	2	3	2	4	3	2	1	2.2	1	74.0521	7	0.497621	8065.35	3014.48	1500.07	3	3	2	2	2	2	2	2	2	2
26	1	13.73	36	2	3	2	4	3	2	1	2.2	1	74.4027	7	0.398211	3818.23	1601.16	637.6	3	3	2	2	2	2	2	2	2	2
22	1	13.73	32	1	2	2	2	2	1	3	3	1	74.411	7	0.620994	3893.75	1962.45	1218.67	3	3	3	3	3	3	3	3	3	3
26	1	13.73	36	2	3	2	4	3	2	1	2.2	1	74.6712	7	0.445508	3018.22	1203.12	536	3	3	2	2	2	2	2	2	2	2
23	1	13.73	35	1	2	2	3	3	1	3	1.8	2	75.1534	7	0.682377	4408.42	1711.37	1167.8	3	2	1	3	2	2	2	1	1	1
27	1	13.73	28	2	3	2	2	2	1	2	3	2	75.8712	7	0.377793	3367.1	1285.73	485.74	3	3	3	3	3	3	3	3	3	3
22	1	13.73	32	1	2	2	2	2	1	3	3	1	76.3781	7	0.604475	3105.98	1488.25	899.61	3	3	3	3	3	3	3	3	3	3
22	1	13.73	32	1	2	2	2	2	1	3	3	1	76.526	7	0.605083	4240.96	2039.06	1233.8	3	3	3	3	3	3	3	3	3	3
20	1	13.73	31	1	3	2	1	2	2	2	2.6	2	77.0082	7	0.725997	3602.8	2159.9	1568.08	4	1	2	1	3	3	3	3	3	3
28	1	13.73	55	1	3	2	5	4	3	1	2.1	1	77.3123	7	0.31706	2730.88	1036.08	328.5	2	1	2	2	2	2	3	1	3	3
20	1	13.73	31	1	3	2	1	2	2	2	2.6	2	78.3479	7	0.748612	2066.22	1055.42	790.1	4	1	2	1	3	3	3	3	3	3
24	1	13.73	24	2	3	1	1	1	2	3	3	1	78.3589	7	0.673405	5171.46	1978.81	1332.54	3	3	3	3	3	3	3	3	3	3
27	1	13.73	28	2	3	2	2	2	1	2	3	2	78.8904	7	0.354871	5214.17	2029.5	720.21	3	3	3	3	3	3	3	3	3	3
20	1	13.73	31	1	3	2	1	2	2	2	2.6	1	79.5014	7	0.933204	3566.89	1554.59	1450.75	4	1	2	1	3	3	3	3	3	3
28	1	13.73	55	1	3	2	5	4	3	1	2.1	2	79.6932	7	0.223664	2665.9	1452.31	324.83	2	1	2	2	2	2	3	1	3	3
24	1	13.73	24	2	3	1	1	1	2	3	3	2	79.937	7	0.473132	5737.78	3029.03	1433.13	3	3	3	3	3	3	3	3	3	3
19	1	13.73	27	2	2	2	2	2	1	3	3.8	2	80.3534	7	0.801298	3003.61	2104.81	1686.58	4	4	4	4	4	4	4	4	2	4
19	1	13.73	27	2	2	2	2	2	1	3	3.8	1	80.8575	7	0.833136	4051.61	2376.31	1979.79	4	4	4	4	4	4	4	4	2	4
27	1	13.73	28	2	3	2	2	2	1	2	3	1	81.1342	7	0.447135	3059.89	973.04	435.08	3	3	3	3	3	3	3	3	3	3
21	1	13.73	27	1	3	2	2	1	1	2	1.2	1	81.3479	7	0.744766	3133.87	1469.32	1094.3	1	1	1	1	2	1	2	1	1	1
24	1	13.73	24	2	3	1	1	1	2	3	3	2	81.4055	7	0.616361	3660.06	1500.11	924.61	3	3	3	3	3	3	3	3	3	3
32	1	13.73	39	1	3	2	4	3	3	2	2	2	81.8575	7	0	7432	0	0	1	1	2	1	4	4	1	1	1	4
26	1	13.73	36	2	3	2	4	3	2	1	2.2	2	82.3014	7	0.774198	1969.48	482.28	373.38	3	3	2	2	2	2	2	2	2	2
24	1	13.73	24	2	3	1	1	1	2	3	3	1	83.1918	7	0.505341	3081.9	1553.9	785.25	3	3	3	3	3	3	3	3	3	3
25	1	13.73	37	1	2	2	3	3	2	3	3	2	83.274	7	0.43549	3150.34	1505.04	655.43	3	3	3	3	3	3	3	3	3	3
26	1	13.73	36	2	3	2	4	3	2	1	2.2	2	83.4548	7	0.433768	6135.09	2605.38	1130.13	3	3	2	2	2	2	2	2	2	2
27	1	13.73	28	2	3	2	2	2	1	2	3	1	85.0164	7	0.30869	3492.35	1557.55	480.8	3	3	3	3	3	3	3	3	3	3
27	1	13.73	28	2	3	2	2	2	1	2	3	1	87.1096	7	0.232873	3896.08	2319.63	540.18	3	3	3	3	3	3	3	3	3	3
23	1	13.73	35	1	2	2	3	3	1	3	1.8	1	87.4438	7	0.531973	3854.03	2069.88	1101.12	3	2	1	3	2	2	2	1	1	1
29	1	13.73	37	1	3	2	4	3	3	1	3.5	2	96.3562	7	0.133786	3255.42	1731.12	231.6	3	4	3	4	4	4	3	4	3	3
22	1	13.73	32	1	2	2	2	2	1	3	3	2	44.1589	8	0.566675	4539.73	2449.5	1388.07	3	3	3	3	3	3	3	3	3	3
20	1	13.73	31	1	3	2	1	2	2	2	2.6	1	49.9644	8	0.601296	2869.19	1840.39	1106.62	4	1	2	1	3	3	3	3	3	3
19	1	13.73	27	2	2	2	2	2	1	3	3.8	2	52.7233	8	0.65386	3501.1	2445.4	1598.95	4	4	4	4	4	4	4	4	2	4
27	1	13.73	28	2	3	2	2	2	1	2	3	2	53.1699	8	0.345925	3164.75	1416	489.83	3	3	3	3	3	3	3	3	3	3
25	1	13.73	37	1	2	2	3	3	2	3	3	2	53.8493	8	0.413878	4896.32	2349.05	972.22	3	3	3	3	3	3	3	3	3	3
23	1	13.73	35	1	2	2	3	3	1	3	1.8	2	57.2192	8	0.706629	2826.33	1112.79	786.33	3	2	1	3	2	2	2	1	1	1
19	1	13.73	27	2	2	2	2	2	1	3	3.8	1	57.6986	8	0.90304	4146.55	2718.66	2455.06	4	4	4	4	4	4	4	4	2	4
24	1	13.73	24	2	3	1	1	1	2	3	3	2	61.1425	8	0.436054	6459.01	3668.51	1599.67	3	3	3	3	3	3	3	3	3	3
29	1	13.73	37	1	3	2	4	3	3	1	3.5	1	61.6658	8	0.428777	1684.54	235.74	101.08	3	4	3	4	4	4	3	4	3	3
19	1	13.73	27	2	2	2	2	2	1	3	3.8	2	61.7781	8	0.819879	4404.04	2491.49	2042.72	4	4	4	4	4	4	4	4	2	4
27	1	13.73	28	2	3	2	2	2	1	2	3	1	62.4849	8	0.268168	4755.47	2542.92	681.93	3	3	3	3	3	3	3	3	3	3
25	1	13.73	37	1	2	2	3	3	2	3	3	2	62.8658	8	0.405671	3160.65	1732.61	702.87	3	3	3	3	3	3	3	3	3	3
23	1	13.73	35	1	2	2	3	3	1	3	1.8	2	63.1671	8	0.509938	3005.81	1654.71	843.8	3	2	1	3	2	2	2	1	1	1
24	1	13.73	24	2	3	1	1	1	2	3	3	2	63.411	8	0.520825	4865.1	2370.03	1234.37	3	3	3	3	3	3	3	3	3	3
20	1	13.73	31	1	3	2	1	2	2	2	2.6	1	63.474	8	0.734289	3490.16	1878.77	1379.56	4	1	2	1	3	3	3	3	3	3
22	1	13.73	32	1	2	2	2	2	1	3	3	2	63.6219	8	0.634482	4694.65	2322.65	1473.68	3	3	3	3	3	3	3	3	3	3
21	1	13.73	27	1	3	2	2	1	1	2	1.2	2	64.4795	8	0.745459	4647.79	2195.99	1637.02	1	1	1	1	2	1	2	1	1	1
26	1	13.73	36	2	3	2	4	3	2	1	2.2	1	65.7699	8	0.305922	3179.91	1946.61	595.51	3	3	2	2	2	2	2	2	2	2
19	1	13.73	27	2	2	2	2	2	1	3	3.8	2	65.9808	8	0.708201	5294.66	3668.96	2598.36	4	4	4	4	4	4	4	4	2	4
19	1	13.73	27	2	2	2	2	2	1	3	3.8	2	66.6438	8	0.845912	3361.51	2076.21	1756.29	4	4	4	4	4	4	4	4	2	4
25	1	13.73	37	1	2	2	3	3	2	3	3	1	66.6521	8	0.562517	3955.02	1603.08	901.76	3	3	3	3	3	3	3	3	3	3
19	1	13.73	27	2	2	2	2	2	1	3	3.8	1	66.8274	8	0.909069	2872.23	1560.53	1418.63	4	4	4	4	4	4	4	4	2	4
20	1	13.73	31	1	3	2	1	2	2	2	2.6	1	66.8274	8	0.817031	4236.41	2321.81	1896.99	4	1	2	1	3	3	3	3	3	3
26	1	13.73	36	2	3	2	4	3	2	1	2.2	2	67.4027	8	0.357448	2912.39	1389.74	496.76	3	3	2	2	2	2	2	2	2	2
24	1	13.73	24	2	3	1	1	1	2	3	3	1	67.9288	8	0.46665	4811.89	2517.07	1174.59	3	3	3	3	3	3	3	3	3	3
21	1	13.73	27	1	3	2	2	1	1	2	1.2	1	68.2959	8	0.601433	4123.71	2325.83	1398.83	1	1	1	1	2	1	2	1	1	1
27	1	13.73	28	2	3	2	2	2	1	2	3	2	69.063	8	0.385721	5456.82	1819.58	701.85	3	3	3	3	3	3	3	3	3	3
24	1	13.73	24	2	3	1	1	1	2	3	3	1	69.7726	8	0.441123	3740.67	2169.17	956.87	3	3	3	3	3	3	3	3	3	3
20	1	13.73	31	1	3	2	1	2	2	2	2.6	1	72.7178	8	0.746488	4170.44	2074.54	1548.62	4	1	2	1	3	3	3	3	3	3
27	1	13.73	28	2	3	2	2	2	1	2	3	1	72.9233	8	0.320299	3175.04	1273.34	407.85	3	3	3	3	3	3	3	3	3	3
26	1	13.73	36	2	3	2	4	3	2	1	2.2	2	73.0932	8	0.345053	3658.36	1873.51	646.46	3	3	2	2	2	2	2	2	2	2
27	1	13.73	28	2	3	2	2	2	1	2	3	2	73.2521	8	0.3032	4160.34	2088.29	633.17	3	3	3	3	3	3	3	3	3	3
28	1	13.73	55	1	3	2	5	4	3	1	2.1	2	73.3205	8	0.220995	2345.75	1126.45	248.94	2	1	2	2	2	2	3	1	3	3
19	1	13.73	27	2	2	2	2	2	1	3	3.8	2	73.6822	8	0.760574	2941.4	1750.1	1331.08	4	4	4	4	4	4	4	4	2	4
24	1	13.73	24	2	3	1	1	1	2	3	3	1	73.6849	8	0.555229	2943.12	1362.05	756.25	3	3	3	3	3	3	3	3	3	3
21	1	13.73	27	1	3	2	2	1	1	2	1.2	1	73.7644	8	0.581749	4445.71	2442.36	1420.84	1	1	1	1	2	1	2	1	1	1
20	1	13.73	31	1	3	2	1	2	2	2	2.6	2	73.7671	8	0.810596	4406.48	2376.93	1926.73	4	1	2	1	3	3	3	3	3	3
29	1	13.73	37	1	3	2	4	3	3	1	3.5	2	73.8849	8	0.061498	2806.88	1195.16	73.5	3	4	3	4	4	4	3	4	3	3
19	1	13.73	27	2	2	2	2	2	1	3	3.8	1	73.8959	8	0.793243	5160.95	2982.1	2365.53	4	4	4	4	4	4	4	4	2	4
25	1	13.73	37	1	2	2	3	3	2	3	3	1	74.8493	8	0.461584	3327.68	1594.38	735.94	3	3	3	3	3	3	3	3	3	3
21	1	13.73	27	1	3	2	2	1	1	2	1.2	2	75.2685	8	0.790827	4944.33	2112.27	1670.44	1	1	1	1	2	1	2	1	1	1
25	1	13.73	37	1	2	2	3	3	2	3	3	1	75.5151	8	0.450984	6002.14	2936.4	1324.27	3	3	3	3	3	3	3	3	3	3
22	1	13.73	32	1	2	2	2	2	1	3	3	1	75.789	8	0.549134	4308.13	2374.14	1303.72	3	3	3	3	3	3	3	3	3	3
24	1	13.73	24	2	3	1	1	1	2	3	3	1	76.3534	8	0.501144	4117.84	1918.49	961.44	3	3	3	3	3	3	3	3	3	3
26	1	13.73	36	2	3	2	4	3	2	1	2.2	2	77.1863	8	0.407126	4160.76	1926.92	784.5	3	3	2	2	2	2	2	2	2	2
30	1	13.73	31	1	3	2	3	2	2	2	2.9	2	78.0712	8	0	3817.6	1770.8	0	3	3	3	2	3	3	3	3	3	3
26	1	13.73	36	2	3	2	4	3	2	1	2.2	2	79.7589	8	0.371389	3577.02	1562.27	580.21	3	3	2	2	2	2	2	2	2	2
27	1	13.73	28	2	3	2	2	2	1	2	3	2	79.9397	8	0.373996	5092.27	2078.47	777.34	3	3	3	3	3	3	3	3	3	3
27	1	13.73	28	2	3	2	2	2	1	2	3	1	80.6822	8	0.280641	4131.3	2065.45	579.65	3	3	3	3	3	3	3	3	3	3
25	1	13.73	37	1	2	2	3	3	2	3	3	1	80.9123	8	0.662021	4373.13	1437.78	951.84	3	3	3	3	3	3	3	3	3	3
24	1	13.73	24	2	3	1	1	1	2	3	3	2	81.4055	8	0.519654	4065.52	1835.22	953.68	3	3	3	3	3	3	3	3	3	3
24	1	13.73	24	2	3	1	1	1	2	3	3	2	81.4411	8	0.460821	3540.68	1864.28	859.1	3	3	3	3	3	3	3	3	3	3
27	1	13.73	28	2	3	2	2	2	1	2	3	1	81.4575	8	0.313605	3197.9	1385.69	434.56	3	3	3	3	3	3	3	3	3	3
27	1	13.73	28	2	3	2	2	2	1	2	3	2	82.8301	8	0.260585	2757.68	1453.88	378.86	3	3	3	3	3	3	3	3	3	3
25	1	13.73	37	1	2	2	3	3	2	3	3	1	83.3479	8	0.553937	2397.9	956.95	530.09	3	3	3	3	3	3	3	3	3	3
27	1	13.73	28	2	3	2	2	2	1	2	3	1	83.4493	8	0.457615	3420.96	1094.26	500.75	3	3	3	3	3	3	3	3	3	3
19	1	13.73	27	2	2	2	2	2	1	3	3.8	2	85.2767	8	0.942664	2551.84	1540.04	1451.74	4	4	4	4	4	4	4	4	2	4
25	1	13.73	37	1	2	2	3	3	2	3	3	1	86.9014	8	0.417802	5430.8	2793.5	1167.13	3	3	3	3	3	3	3	3	3	3
21	1	13.73	27	1	3	2	2	1	1	2	1.2	1	87.2493	8	0.716956	4620.59	2096.74	1503.27	1	1	1	1	2	1	2	1	1	1
21	1	13.73	27	1	3	2	2	1	1	2	1.2	1	46.7671	9	0.522251	3458.42	2141.02	1118.15	1	1	1	1	2	1	2	1	1	1
19	1	13.73	27	2	2	2	2	2	1	3	3.8	1	48.1562	9	0.963588	4314.45	2726.55	2627.27	4	4	4	4	4	4	4	4	2	4
23	1	13.73	35	1	2	2	3	3	1	3	1.8	1	50.0438	9	0.567933	3722.55	1746.65	991.98	3	2	1	3	2	2	2	1	1	1
24	1	13.73	24	2	3	1	1	1	2	3	3	1	52.3507	9	0.439162	3412.38	1798.88	790	3	3	3	3	3	3	3	3	3	3
22	1	13.73	32	1	2	2	2	2	1	3	3	1	54.9918	9	0.574725	4264.05	2218.4	1274.97	3	3	3	3	3	3	3	3	3	3
27	1	13.73	28	2	3	2	2	2	1	2	3	1	58.5918	9	0.380896	4755.3	1813.96	690.93	3	3	3	3	3	3	3	3	3	3
22	1	13.73	32	1	2	2	2	2	1	3	3	1	58.6904	9	0.538043	4325.14	2401.39	1292.05	3	3	3	3	3	3	3	3	3	3
25	1	13.73	37	1	2	2	3	3	2	3	3	2	62.1726	9	0.312588	4993.87	3436.92	1074.34	3	3	3	3	3	3	3	3	3	3
20	1	13.73	31	1	3	2	1	2	2	2	2.6	2	63.0192	9	0.574225	3188.89	2104.89	1208.68	4	1	2	1	3	3	3	3	3	3
30	1	13.73	31	1	3	2	3	2	2	2	2.9	1	64.5068	9	0	2591.26	1092.96	0	3	3	3	2	3	3	3	3	3	3
30	1	13.73	31	1	3	2	3	2	2	2	2.9	1	64.5315	9	0	2662.69	797.36	0	3	3	3	2	3	3	3	3	3	3
24	1	13.73	24	2	3	1	1	1	2	3	3	2	64.5479	9	0.625244	3726.24	1433.04	896	3	3	3	3	3	3	3	3	3	3
19	1	13.73	27	2	2	2	2	2	1	3	3.8	2	64.6877	9	0.910988	3587.64	2147.34	1956.2	4	4	4	4	4	4	4	4	2	4
24	1	13.73	24	2	3	1	1	1	2	3	3	1	66.5918	9	0.496709	4983.9	2361	1172.73	3	3	3	3	3	3	3	3	3	3
21	1	13.73	27	1	3	2	2	1	1	2	1.2	1	66.8329	9	0.586327	3025.48	1732.48	1015.8	1	1	1	1	2	1	2	1	1	1
26	1	13.73	36	2	3	2	4	3	2	1	2.2	2	66.9671	9	0.631902	9095.79	2553.29	1613.43	3	3	2	2	2	2	2	2	2	2
23	1	13.73	35	1	2	2	3	3	1	3	1.8	2	70.2356	9	0.53984	5419.17	2601.92	1404.62	3	2	1	3	2	2	2	1	1	1
25	1	13.73	37	1	2	2	3	3	2	3	3	1	71.4356	9	0.541473	4995.97	1994.17	1079.79	3	3	3	3	3	3	3	3	3	3
23	1	13.73	35	1	2	2	3	3	1	3	1.8	1	72.3808	9	0.498051	3452.96	1975.66	983.98	3	2	1	3	2	2	2	1	1	1
26	1	13.73	36	2	3	2	4	3	2	1	2.2	2	72.9096	9	0.410185	5063.58	2295.82	941.71	3	3	2	2	2	2	2	2	2	2
22	1	13.73	32	1	2	2	2	2	1	3	3	2	75	9	0.511851	4843.49	2921.79	1495.52	3	3	3	3	3	3	3	3	3	3
22	1	13.73	32	1	2	2	2	2	1	3	3	2	76.589	9	0.563055	6674.07	3479.64	1959.23	3	3	3	3	3	3	3	3	3	3
22	1	13.73	32	1	2	2	2	2	1	3	3	2	77.4493	9	0.642405	4865.24	2249.47	1445.07	3	3	3	3	3	3	3	3	3	3
25	1	13.73	37	1	2	2	3	3	2	3	3	1	77.5836	9	0.509866	5864.13	2545.61	1297.92	3	3	3	3	3	3	3	3	3	3
24	1	13.73	24	2	3	1	1	1	2	3	3	2	79.6849	9	0.475882	3387.61	1762.16	838.58	3	3	3	3	3	3	3	3	3	3
32	1	13.73	39	1	3	2	4	3	3	2	2	1	79.9205	9	0	4056	2209	0	1	1	2	1	4	4	1	1	1	4
26	1	13.73	36	2	3	2	4	3	2	1	2.2	2	81.8548	9	0.437759	4469.25	1941.98	850.12	3	3	2	2	2	2	2	2	2	2
20	1	13.73	31	1	3	2	1	2	2	2	2.6	2	82.3562	9	0.553968	3145.42	2380.12	1318.51	4	1	2	1	3	3	3	3	3	3
27	1	13.73	28	2	3	2	2	2	1	2	3	2	83.0137	9	0.286204	5583.06	3078.89	881.19	3	3	3	3	3	3	3	3	3	3
30	1	13.73	31	1	3	2	3	2	2	2	2.9	2	83.1123	9	0	6250.9	6250.9	0	3	3	3	2	3	3	3	3	3	3
19	1	13.73	27	2	2	2	2	2	1	3	3.8	2	83.1945	9	0.716634	3566.11	2480.11	1777.33	4	4	4	4	4	4	4	4	2	4
19	1	13.73	27	2	2	2	2	2	1	3	3.8	2	83.8164	9	0.75362	4958.02	3100.42	2336.54	4	4	4	4	4	4	4	4	2	4
21	1	13.73	27	1	3	2	2	1	1	2	1.2	2	84.1945	9	0.621441	4954.85	2709.7	1683.92	1	1	1	1	2	1	2	1	1	1
20	1	13.73	31	1	3	2	1	2	2	2	2.6	2	86.389	9	0.730547	3298.21	1886.86	1378.44	4	1	2	1	3	3	3	3	3	3
23	1	13.73	35	1	2	2	3	3	1	3	1.8	1	87.5507	9	0.573628	4395.35	2084.4	1195.67	3	2	1	3	2	2	2	1	1	1
32	1	13.73	39	1	3	2	4	3	3	2	2	2	88.5178	9	0	4250.84	1862.14	0	1	1	2	1	4	4	1	1	1	4
25	1	13.73	37	1	2	2	3	3	2	3	3	1	91.4493	9	0.548553	8497.84	3541.81	1942.87	3	3	3	3	3	3	3	3	3	3
32	1	13.73	39	1	3	2	4	3	3	2	2	2	95.4795	9	0	5175.8	0	0	1	1	2	1	4	4	1	1	1	4
20	1	13.73	31	1	3	2	1	2	2	2	2.6	1	56.7397	10	0.829696	5134.8	2681.55	2224.87	4	1	2	1	3	3	3	3	3	3
25	1	13.73	37	1	2	2	3	3	2	3	3	2	64.6027	10	0.356352	4095.14	2527.84	900.8	3	3	3	3	3	3	3	3	3	3
26	1	13.73	36	2	3	2	4	3	2	1	2.2	2	65.0877	10	0.330331	4930.48	2596.82	857.81	3	3	2	2	2	2	2	2	2	2
19	1	13.73	27	2	2	2	2	2	1	3	3.8	2	65.2466	10	0.918917	4714.43	2415.93	2220.04	4	4	4	4	4	4	4	4	2	4
25	1	13.73	37	1	2	2	3	3	2	3	3	2	65.5233	10	0.383864	5807.17	3181.8	1221.38	3	3	3	3	3	3	3	3	3	3
21	1	13.73	27	1	3	2	2	1	1	2	1.2	2	67.1616	10	0.587161	4506.57	2528.3	1484.52	1	1	1	1	2	1	2	1	1	1
21	1	13.73	27	1	3	2	2	1	1	2	1.2	2	67.526	10	0.565615	5231.92	3154.62	1784.3	1	1	1	1	2	1	2	1	1	1
26	1	13.73	36	2	3	2	4	3	2	1	2.2	1	67.8192	10	0.371411	4207.94	1999.43	742.61	3	3	2	2	2	2	2	2	2	2
26	1	13.73	36	2	3	2	4	3	2	1	2.2	2	74.7726	10	0.297777	2910.93	1605.63	478.12	3	3	2	2	2	2	2	2	2	2
19	1	13.73	27	2	2	2	2	2	1	3	3.8	1	75.326	10	0.87869	4933.36	3564.26	3131.88	4	4	4	4	4	4	4	4	2	4
29	1	13.73	37	1	3	2	4	3	3	1	3.5	1	75.3479	10	0.132843	3595.42	1582.92	210.28	3	4	3	4	4	4	3	4	3	3
25	1	13.73	37	1	2	2	3	3	2	3	3	1	75.5918	10	0.480347	6628.43	2932.96	1408.84	3	3	3	3	3	3	3	3	3	3
28	1	13.73	55	1	3	2	5	4	3	1	2.1	1	76.3507	10	0.360849	4038.74	1280.84	462.19	2	1	2	2	2	2	3	1	3	3
24	1	13.73	24	2	3	1	1	1	2	3	3	1	76.9507	10	0.506204	5527.62	2776.29	1405.37	3	3	3	3	3	3	3	3	3	3
20	1	13.73	31	1	3	2	1	2	2	2	2.6	2	78.1918	10	0.607326	3706.86	2449.51	1487.65	4	1	2	1	3	3	3	3	3	3
22	1	13.73	32	1	2	2	2	2	1	3	3	1	78.789	10	0.508735	3387.37	1952.02	993.06	3	3	3	3	3	3	3	3	3	3
22	1	13.73	32	1	2	2	2	2	1	3	3	1	78.8575	10	0.462021	4440.77	2950.47	1363.18	3	3	3	3	3	3	3	3	3	3
21	1	13.73	27	1	3	2	2	1	1	2	1.2	2	78.8986	10	0.523852	4025.69	2511.49	1315.65	1	1	1	1	2	1	2	1	1	1
19	1	13.73	27	2	2	2	2	2	1	3	3.8	2	79.3178	10	0.904839	4986.56	3159.69	2859.01	4	4	4	4	4	4	4	4	2	4
22	1	13.73	32	1	2	2	2	2	1	3	3	2	79.4986	10	0.479606	6365.23	3885.67	1863.59	3	3	3	3	3	3	3	3	3	3
19	1	13.73	27	2	2	2	2	2	1	3	3.8	1	79.5644	10	0.912823	2952.62	1602.72	1463	4	4	4	4	4	4	4	4	2	4
25	1	13.73	37	1	2	2	3	3	2	3	3	2	81.863	10	0.486739	5745.02	2641.97	1285.95	3	3	3	3	3	3	3	3	3	3
25	1	13.73	37	1	2	2	3	3	2	3	3	2	82.6575	10	0.414028	5068.31	2790.61	1155.39	3	3	3	3	3	3	3	3	3	3
29	1	13.73	37	1	3	2	4	3	3	1	3.5	1	83.3616	10	0.182454	5409.58	1507.23	275	3	4	3	4	4	4	3	4	3	3
19	1	13.73	27	2	2	2	2	2	1	3	3.8	1	84.1644	10	0.906952	4887.36	2772.56	2514.58	4	4	4	4	4	4	4	4	2	4
28	1	13.73	55	1	3	2	5	4	3	1	2.1	1	84.3205	10	0.250538	3530.41	1646.46	412.5	2	1	2	2	2	2	3	1	3	3
26	1	13.73	36	2	3	2	4	3	2	1	2.2	1	84.5288	10	0.466066	6309.24	2364.15	1101.85	3	3	2	2	2	2	2	2	2	2
23	1	13.73	35	1	2	2	3	3	1	3	1.8	1	88.8466	10	0.740766	2371.4	835.46	618.88	3	2	1	3	2	2	2	1	1	1
30	1	13.73	31	1	3	2	3	2	2	2	2.9	1	48.9918	11	0.0380709	4431.35	2230.05	84.9	3	3	3	2	3	3	3	3	3	3
27	1	13.73	28	2	3	2	2	2	1	2	3	2	58.2027	11	0.32408	4767.38	1939.92	628.69	3	3	3	3	3	3	3	3	3	3
27	1	13.73	28	2	3	2	2	2	1	2	3	1	59.8466	11	0.296683	3723.91	1704.11	505.58	3	3	3	3	3	3	3	3	3	3
21	1	13.73	27	1	3	2	2	1	1	2	1.2	2	61.1589	11	0.563568	4370.51	2460.34	1386.57	1	1	1	1	2	1	2	1	1	1
24	1	13.73	24	2	3	1	1	1	2	3	3	2	62.1562	11	0.610254	3725.65	1455.05	887.95	3	3	3	3	3	3	3	3	3	3
20	1	13.73	31	1	3	2	1	2	2	2	2.6	2	62.6932	11	0.841755	5687.98	2681.41	2257.09	4	1	2	1	3	3	3	3	3	3
23	1	13.73	35	1	2	2	3	3	1	3	1.8	2	64.2247	11	0.525761	4636.99	2298.63	1208.53	3	2	1	3	2	2	2	1	1	1
20	1	13.73	31	1	3	2	1	2	2	2	2.6	2	66.9753	11	0.691114	4860.94	2847.88	1968.21	4	1	2	1	3	3	3	3	3	3
24	1	13.73	24	2	3	1	1	1	2	3	3	2	69.1644	11	0.5764	8035.88	3363.6	1938.78	3	3	3	3	3	3	3	3	3	3
24	1	13.73	24	2	3	1	1	1	2	3	3	2	69.4438	11	0.446297	6413.94	3564.98	1591.04	3	3	3	3	3	3	3	3	3	3
23	1	13.73	35	1	2	2	3	3	1	3	1.8	2	71.8795	11	0.450435	7329.56	4379.26	1972.57	3	2	1	3	2	2	2	1	1	1
32	1	13.73	39	1	3	2	4	3	3	2	2	2	71.9452	11	0	4633.3	2427.9	0	1	1	2	1	4	4	1	1	1	4
23	1	13.73	35	1	2	2	3	3	1	3	1.8	2	72.4904	11	0.466298	4890.35	2836.9	1322.84	3	2	1	3	2	2	2	1	1	1
21	1	13.73	27	1	3	2	2	1	1	2	1.2	1	76.5233	11	0.547248	5141.41	3252.86	1780.12	1	1	1	1	2	1	2	1	1	1
20	1	13.73	31	1	3	2	1	2	2	2	2.6	2	78.4849	11	0.562652	7563.16	5568.24	3132.98	4	1	2	1	3	3	3	3	3	3
27	1	13.73	28	2	3	2	2	2	1	2	3	2	80.9123	11	0.471695	9451.48	3082.18	1453.85	3	3	3	3	3	3	3	3	3	3
23	1	13.73	35	1	2	2	3	3	1	3	1.8	2	81.3479	11	0.516039	5220.68	2926.64	1510.26	3	2	1	3	2	2	2	1	1	1
19	1	13.73	27	2	2	2	2	2	1	3	3.8	1	84.9288	11	0.897846	3362.1	2423.8	2176.2	4	4	4	4	4	4	4	4	2	4
24	1	13.73	24	2	3	1	1	1	2	3	3	2	88.3699	11	0.53626	7841.72	3525.92	1890.81	3	3	3	3	3	3	3	3	3	3
26	1	13.73	36	2	3	2	4	3	2	1	2.2	1	48.2274	12	0.352769	4228.23	2031.78	716.75	3	3	2	2	2	2	2	2	2	2
28	1	13.73	55	1	3	2	5	4	3	1	2.1	2	53.9096	12	0.250109	5571.36	2334.7	583.93	2	1	2	2	2	2	3	1	3	3
29	1	13.73	37	1	3	2	4	3	3	1	3.5	1	54.663	12	0.0401031	5575.14	3069.34	123.09	3	4	3	4	4	4	3	4	3	3
28	1	13.73	55	1	3	2	5	4	3	1	2.1	2	60.7315	12	0.191856	4123.15	2447.15	469.5	2	1	2	2	2	2	3	1	3	3
27	1	13.73	28	2	3	2	2	2	1	2	3	2	61.2329	12	0.290517	5013.71	2721.36	790.6	3	3	3	3	3	3	3	3	3	3
19	1	13.73	27	2	2	2	2	2	1	3	3.8	2	62.2356	12	0.854644	3996.3	2380.3	2034.31	4	4	4	4	4	4	4	4	2	4
24	1	13.73	24	2	3	1	1	1	2	3	3	2	66.4795	12	0.504109	8239.75	3824.45	1927.94	3	3	3	3	3	3	3	3	3	3
20	1	13.73	31	1	3	2	1	2	2	2	2.6	1	69.2685	12	0.722515	5257.5	3074.62	2221.46	4	1	2	1	3	3	3	3	3	3
30	1	13.73	31	1	3	2	3	2	2	2	2.9	2	70.7479	12	0	4898.9	611.6	0	3	3	3	2	3	3	3	3	3	3
28	1	13.73	55	1	3	2	5	4	3	1	2.1	1	71.5452	12	0.200651	3761.19	2103.55	422.08	2	1	2	2	2	2	3	1	3	3
32	1	13.73	39	1	3	2	4	3	3	2	2	2	71.9452	12	0	3924.7	1612.7	0	1	1	2	1	4	4	1	1	1	4
28	1	13.73	55	1	3	2	5	4	3	1	2.1	2	72.2603	12	0.173183	3436.79	1806.99	312.94	2	1	2	2	2	2	3	1	3	3
21	1	13.73	27	1	3	2	2	1	1	2	1.2	1	72.8329	12	0.583982	5532.58	3215.22	1877.63	1	1	1	1	2	1	2	1	1	1
28	1	13.73	55	1	3	2	5	4	3	1	2.1	2	72.8603	12	0.155193	4023.95	2255.25	350	2	1	2	2	2	2	3	1	3	3
23	1	13.73	35	1	2	2	3	3	1	3	1.8	1	73.3151	12	0.476616	5479.23	3137.56	1495.41	3	2	1	3	2	2	2	1	1	1
20	1	13.73	31	1	3	2	1	2	2	2	2.6	2	75.3096	12	0.594541	4024.33	2450.73	1457.06	4	1	2	1	3	3	3	3	3	3
22	1	13.73	32	1	2	2	2	2	1	3	3	2	75.463	12	0.503879	5973.71	3751.02	1890.06	3	3	3	3	3	3	3	3	3	3
23	1	13.73	35	1	2	2	3	3	1	3	1.8	1	75.7151	12	0.496941	4632.75	2694.95	1339.23	3	2	1	3	2	2	2	1	1	1
21	1	13.73	27	1	3	2	2	1	1	2	1.2	1	78.2164	12	0.740711	3078.83	1432.38	1060.98	1	1	1	1	2	1	2	1	1	1
20	1	13.73	31	1	3	2	1	2	2	2	2.6	2	79.9041	12	0.617612	4504.43	2647.13	1634.9	4	1	2	1	3	3	3	3	3	3
24	1	13.73	24	2	3	1	1	1	2	3	3	1	80.074	12	0.477604	5217.04	2796.02	1335.39	3	3	3	3	3	3	3	3	3	3
29	1	13.73	37	1	3	2	4	3	3	1	3.5	1	80.2027	12	0.196849	8553.03	3077.74	605.85	3	4	3	4	4	4	3	4	3	3
20	1	13.73	31	1	3	2	1	2	2	2	2.6	1	80.3589	12	0.657359	4075.79	2548.79	1675.47	4	1	2	1	3	3	3	3	3	3
22	1	13.73	32	1	2	2	2	2	1	3	3	2	82.5288	12	0.655843	12457	5910.53	3876.38	3	3	3	3	3	3	3	3	3	3
25	1	13.73	37	1	2	2	3	3	2	3	3	1	84.7507	12	0.523095	11131.5	4374.37	2288.21	3	3	3	3	3	3	3	3	3	3
20	1	13.73	31	1	3	2	1	2	2	2	2.6	1	44.9288	13	0.827189	5108.3	2622	2168.89	4	1	2	1	3	3	3	3	3	3
28	1	13.73	55	1	3	2	5	4	3	1	2.1	2	54.7151	13	0.192092	4378.34	2353.04	452	2	1	2	2	2	2	3	1	3	3
20	1	13.73	31	1	3	2	1	2	2	2	2.6	2	64.2411	13	0.678218	10362.2	5567.97	3776.3	4	1	2	1	3	3	3	3	3	3
20	1	13.73	31	1	3	2	1	2	2	2	2.6	1	67.6055	13	0.713799	8182.32	4926.05	3516.21	4	1	2	1	3	3	3	3	3	3
19	1	13.73	27	2	2	2	2	2	1	3	3.8	1	69.2685	13	0.932909	6189.46	4394.66	4099.82	4	4	4	4	4	4	4	4	2	4
20	1	13.73	31	1	3	2	1	2	2	2	2.6	1	69.9452	13	0.681108	3794.36	2024.76	1379.08	4	1	2	1	3	3	3	3	3	3
23	1	13.73	35	1	2	2	3	3	1	3	1.8	1	73.3507	13	0.516911	5442.88	2917.95	1508.32	3	2	1	3	2	2	2	1	1	1
30	1	13.73	31	1	3	2	3	2	2	2	2.9	1	75.0493	13	0.0226051	4403.4	1817.73	41.09	3	3	3	2	3	3	3	3	3	3
19	1	13.73	27	2	2	2	2	2	1	3	3.8	2	75.7562	13	0.890615	5530.33	3614.03	3218.71	4	4	4	4	4	4	4	4	2	4
22	1	13.73	32	1	2	2	2	2	1	3	3	2	76.6685	13	0.672546	7960.27	3512.68	2362.44	3	3	3	3	3	3	3	3	3	3
29	1	13.73	37	1	3	2	4	3	3	1	3.5	2	78.1151	13	0.143576	7465.36	3833.66	550.42	3	4	3	4	4	4	3	4	3	3
26	1	13.73	36	2	3	2	4	3	2	1	2.2	1	81.5315	13	0.303889	5528.61	3154.31	958.56	3	3	2	2	2	2	2	2	2	2
19	1	13.73	27	2	2	2	2	2	1	3	3.8	1	50.1151	14	0.882353	5279.39	3235.94	2855.24	4	4	4	4	4	4	4	4	2	4
24	1	13.73	24	2	3	1	1	1	2	3	3	2	59.6575	14	0.527329	8130.36	3851.05	2030.77	3	3	3	3	3	3	3	3	3	3
20	1	13.73	31	1	3	2	1	2	2	2	2.6	2	61.8137	14	0.753934	8930.7	4933.55	3719.57	4	1	2	1	3	3	3	3	3	3
20	1	13.73	31	1	3	2	1	2	2	2	2.6	1	65.6712	14	0.550907	8080.32	5330.72	2936.73	4	1	2	1	3	3	3	3	3	3
20	1	13.73	31	1	3	2	1	2	2	2	2.6	2	70.7096	14	0.678678	6381.4	4184.9	2840.2	4	1	2	1	3	3	3	3	3	3
28	1	13.73	55	1	3	2	5	4	3	1	2.1	1	72.9425	14	0.21319	7633.19	4339.74	925.19	2	1	2	2	2	2	3	1	3	3
20	1	13.73	31	1	3	2	1	2	2	2	2.6	1	75.8192	14	0.592844	8640.8	5819.74	3450.2	4	1	2	1	3	3	3	3	3	3
26	1	13.73	36	2	3	2	4	3	2	1	2.2	1	82.2521	14	0.419818	8066.39	3627.48	1522.88	3	3	2	2	2	2	2	2	2	2
28	1	13.73	55	1	3	2	5	4	3	1	2.1	2	85.2055	14	0.282887	5881.23	2107.73	596.25	2	1	2	2	2	2	3	1	3	3
27	1	13.73	28	2	3	2	2	2	1	2	3	2	90.6219	14	0.278817	5721.85	2628.25	732.8	3	3	3	3	3	3	3	3	3	3
23	1	13.73	35	1	2	2	3	3	1	3	1.8	2	58.9233	15	0.524232	7709.09	3797.8	1990.93	3	2	1	3	2	2	2	1	1	1
20	1	13.73	31	1	3	2	1	2	2	2	2.6	2	61.5562	15	0.712463	12480.2	7841.47	5586.76	4	1	2	1	3	3	3	3	3	3
32	1	13.73	39	1	3	2	4	3	3	2	2	2	62.474	15	0	6772.6	3185.7	0	1	1	2	1	4	4	1	1	1	4
25	1	13.73	37	1	2	2	3	3	2	3	3	1	65.8055	15	0.384888	9757.32	5686.82	2188.79	3	3	3	3	3	3	3	3	3	3
20	1	13.73	31	1	3	2	1	2	2	2	2.6	1	69.0877	15	0.654907	6470.43	3892.55	2549.26	4	1	2	1	3	3	3	3	3	3
22	1	13.73	32	1	2	2	2	2	1	3	3	2	69.2411	15	0.52367	10958.7	6170.59	3231.35	3	3	3	3	3	3	3	3	3	3
19	1	13.73	27	2	2	2	2	2	1	3	3.8	2	69.5973	15	0.894262	4682.09	3070.79	2746.09	4	4	4	4	4	4	4	4	2	4
29	1	13.73	37	1	3	2	4	3	3	1	3.5	2	70.7479	15	0.0621153	5151.3	2749.24	170.77	3	4	3	4	4	4	3	4	3	3
22	1	13.73	32	1	2	2	2	2	1	3	3	2	74.3096	15	0.549176	7487.88	4027.85	2212	3	3	3	3	3	3	3	3	3	3
21	1	13.73	27	1	3	2	2	1	1	2	1.2	1	76.4959	15	0.485831	5620.56	4060.26	1972.6	1	1	1	1	2	1	2	1	1	1
24	1	13.73	24	2	3	1	1	1	2	3	3	1	80.1178	15	0.473436	8807.71	4635.41	2194.57	3	3	3	3	3	3	3	3	3	3
23	1	13.73	35	1	2	2	3	3	1	3	1.8	1	58.9342	16	0.415957	6554.48	4142.18	1722.97	3	2	1	3	2	2	2	1	1	1
22	1	13.73	32	1	2	2	2	2	1	3	3	2	64.0986	16	0.542688	7402.39	4169.54	2262.76	3	3	3	3	3	3	3	3	3	3
24	1	13.73	24	2	3	1	1	1	2	3	3	1	64.4849	16	0.441612	9574.97	5554.17	2452.79	3	3	3	3	3	3	3	3	3	3
23	1	13.73	35	1	2	2	3	3	1	3	1.8	2	64.5315	16	0.466366	11886.7	7036.71	3281.68	3	2	1	3	2	2	2	1	1	1
20	1	13.73	31	1	3	2	1	2	2	2	2.6	2	66.0685	16	0.713602	12020.8	6783.75	4840.9	4	1	2	1	3	3	3	3	3	3
19	1	13.73	27	2	2	2	2	2	1	3	3.8	2	67.5096	16	0.789404	6683.35	4582.27	3617.26	4	4	4	4	4	4	4	4	2	4
24	1	13.73	24	2	3	1	1	1	2	3	3	1	68.5342	16	0.529211	10364.9	4885.46	2585.44	3	3	3	3	3	3	3	3	3	3
25	1	13.73	37	1	2	2	3	3	2	3	3	1	72.1753	16	0.451917	10215.4	4639.61	2096.72	3	3	3	3	3	3	3	3	3	3
24	1	13.73	24	2	3	1	1	1	2	3	3	2	76.3288	16	0.41935	7184.22	4261.62	1787.11	3	3	3	3	3	3	3	3	3	3
19	1	13.73	27	2	2	2	2	2	1	3	3.8	2	79.7397	16	0.806246	9113.73	6163.43	4969.24	4	4	4	4	4	4	4	4	2	4
23	1	13.73	35	1	2	2	3	3	1	3	1.8	2	79.9041	16	0.431807	5789.14	3725.74	1608.8	3	2	1	3	2	2	2	1	1	1
19	1	13.73	27	2	2	2	2	2	1	3	3.8	1	45.6767	17	0.809837	8165.1	4818.5	3902.2	4	4	4	4	4	4	4	4	2	4
24	1	13.73	24	2	3	1	1	1	2	3	3	2	58.2767	17	0.537608	9922.82	4452.22	2393.55	3	3	3	3	3	3	3	3	3	3
22	1	13.73	32	1	2	2	2	2	1	3	3	2	67.2877	17	0.537278	8291.83	4629.63	2487.4	3	3	3	3	3	3	3	3	3	3
21	1	13.73	27	1	3	2	2	1	1	2	1.2	2	68.6411	17	0.626933	9348.59	4864.89	3049.96	1	1	1	1	2	1	2	1	1	1
22	1	13.73	32	1	2	2	2	2	1	3	3	2	69.8493	17	0.605624	8235.21	4288.01	2596.92	3	3	3	3	3	3	3	3	3	3
21	1	13.73	27	1	3	2	2	1	1	2	1.2	1	75.8356	17	0.550334	6647.3	4028.5	2217.02	1	1	1	1	2	1	2	1	1	1
23	1	13.73	35	1	2	2	3	3	1	3	1.8	2	84.6356	17	0.531257	9436.54	5046.79	2681.14	3	2	1	3	2	2	2	1	1	1
32	1	13.73	39	1	3	2	4	3	3	2	2	1	95.411	17	0	8089.3	0	0	1	1	2	1	4	4	1	1	1	4
19	1	13.73	27	2	2	2	2	2	1	3	3.8	2	44.1589	18	0.722668	9580.38	6449.99	4661.2	4	4	4	4	4	4	4	4	2	4
20	1	13.73	31	1	3	2	1	2	2	2	2.6	2	54.1753	18	0.678384	11458.1	6999.8	4748.55	4	1	2	1	3	3	3	3	3	3
20	1	13.73	31	1	3	2	1	2	2	2	2.6	2	64.274	18	0.544323	10444.8	7731.5	4208.43	4	1	2	1	3	3	3	3	3	3
22	1	13.73	32	1	2	2	2	2	1	3	3	1	68.8932	18	0.459338	9825.21	6767.46	3108.55	3	3	3	3	3	3	3	3	3	3
26	1	13.73	36	2	3	2	4	3	2	1	2.2	1	72.8932	18	0.331975	7643.27	4154.62	1379.23	3	3	2	2	2	2	2	2	2	2
23	1	13.73	35	1	2	2	3	3	1	3	1.8	2	79.4986	18	0.41601	9184.18	5779.98	2404.53	3	2	1	3	2	2	2	1	1	1
23	1	13.73	35	1	2	2	3	3	1	3	1.8	2	62.4877	19	0.697734	8677.21	3573.31	2493.22	3	2	1	3	2	2	2	1	1	1
19	1	13.73	27	2	2	2	2	2	1	3	3.8	1	68.3151	19	0.69034	8857.43	6231.13	4301.6	4	4	4	4	4	4	4	4	2	4
24	1	13.73	24	2	3	1	1	1	2	3	3	2	75.3836	19	0.4436	12775.7	6715.06	2978.8	3	3	3	3	3	3	3	3	3	3
20	1	13.73	31	1	3	2	1	2	2	2	2.6	1	75.5973	19	0.662508	12002.7	6893.34	4566.89	4	1	2	1	3	3	3	3	3	3
19	1	13.73	27	2	2	2	2	2	1	3	3.8	2	86.5041	19	0.924745	10410.1	6816.32	6303.36	4	4	4	4	4	4	4	4	2	4
20	1	13.73	31	1	3	2	1	2	2	2	2.6	2	73.0932	20	0.567677	9731.71	6610.41	3752.58	4	1	2	1	3	3	3	3	3	3
20	1	13.73	31	1	3	2	1	2	2	2	2.6	1	74.3562	20	0.675973	11290.6	7125.4	4816.58	4	1	2	1	3	3	3	3	3	3
20	1	13.73	31	1	3	2	1	2	2	2	2.6	1	78.2466	20	0.608175	10860.5	7345.6	4467.41	4	1	2	1	3	3	3	3	3	3
26	1	13.73	36	2	3	2	4	3	2	1	2.2	1	81.7808	20	0.352811	13006	6827.2	2408.71	3	3	2	2	2	2	2	2	2	2
21	1	13.73	27	1	3	2	2	1	1	2	1.2	2	63.1753	21	0.641079	12834	6401.54	4103.89	1	1	1	1	2	1	2	1	1	1
19	1	13.73	27	2	2	2	2	2	1	3	3.8	2	67.5096	21	0.754139	8931.97	5852.57	4413.65	4	4	4	4	4	4	4	4	2	4
26	1	13.73	36	2	3	2	4	3	2	1	2.2	2	70.8384	21	0.270299	8241.4	5233.1	1414.5	3	3	2	2	2	2	2	2	2	2
25	1	13.73	37	1	2	2	3	3	2	3	3	2	91.2493	21	0.510097	13641.2	5349.96	2729	3	3	3	3	3	3	3	3	3	3
19	1	13.73	27	2	2	2	2	2	1	3	3.8	1	73.9288	22	0.784408	10616.8	6453.87	5062.47	4	4	4	4	4	4	4	4	2	4
20	1	13.73	31	1	3	2	1	2	2	2	2.6	2	78.4849	22	0.771026	16532	9439.7	7278.25	4	1	2	1	3	3	3	3	3	3
29	1	13.73	37	1	3	2	4	3	3	1	3.5	1	85.0959	22	0.0635204	8999.22	4196.92	266.59	3	4	3	4	4	4	3	4	3	3
20	1	13.73	31	1	3	2	1	2	2	2	2.6	2	65.663	23	0.688459	12705	7357.17	5065.11	4	1	2	1	3	3	3	3	3	3
25	1	13.73	37	1	2	2	3	3	2	3	3	1	73.3288	23	0.350905	8708.14	5712.54	2004.56	3	3	3	3	3	3	3	3	3	3
20	1	13.73	31	1	3	2	1	2	2	2	2.6	2	70.5123	24	0.691178	20343.4	10829.9	7485.4	4	1	2	1	3	3	3	3	3	3
27	1	13.73	28	2	3	2	2	2	1	2	3	2	81.4	24	0.300735	19296	8778.59	2640.03	3	3	3	3	3	3	3	3	3	3
20	1	13.73	31	1	3	2	1	2	2	2	2.6	2	70.263	25	0.723496	15121.3	9042.43	6542.16	4	1	2	1	3	3	3	3	3	3
21	1	13.73	27	1	3	2	2	1	1	2	1.2	2	82.9288	25	0.527307	11124.9	7528.01	3969.57	1	1	1	1	2	1	2	1	1	1
25	1	13.73	37	1	2	2	3	3	2	3	3	2	62.4877	27	0.520864	12514.3	5058.77	2634.93	3	3	3	3	3	3	3	3	3	3
26	1	13.73	36	2	3	2	4	3	2	1	2.2	2	64.6027	27	0.405697	15240.8	7250.98	2941.7	3	3	2	2	2	2	2	2	2	2
25	1	13.73	37	1	2	2	3	3	2	3	3	2	66.7918	27	0.336777	8700.39	5768.59	1942.73	3	3	3	3	3	3	3	3	3	3
23	1	13.73	35	1	2	2	3	3	1	3	1.8	1	63.4685	28	0.440449	8031.48	5125.48	2257.51	3	2	1	3	2	2	2	1	1	1
23	1	13.73	35	1	2	2	3	3	1	3	1.8	2	85.674	29	0.570815	10883.9	5340.07	3048.19	3	2	1	3	2	2	2	1	1	1
26	1	13.73	36	2	3	2	4	3	2	1	2.2	1	70.8356	30	0.632896	9181.41	2768.56	1752.21	3	3	2	2	2	2	2	2	2	2
27	1	13.73	28	2	3	2	2	2	1	2	3	2	81.7452	30	0.274179	11182.9	6457.97	1770.64	3	3	3	3	3	3	3	3	3	3
28	1	13.73	55	1	3	2	5	4	3	1	2.1	2	82.1863	38	0.220979	24885.5	12927	2856.59	2	1	2	2	2	2	3	1	3	3
51	3	23.53	43	1	3	1	5	3	4	1	3.4	1	51.8712	4	0.0591278	1555.82	715.4	42.3	3	3	3	5	5	5	3	1	3	3
51	3	23.53	43	1	3	1	5	3	4	1	3.4	2	64.5699	1	0.0621219	883.46	380.22	23.62	3	3	3	5	5	5	3	1	3	3
49	3	23.53	38	1	3	2	4	3	1	1	1	2	47.0082	1	0.159082	1002.05	477.3	75.93	1	1	1	1	1	1	1	1	1	1
43	3	23.53	47	1	3	2	5	3	2	1	3.1	1	48.4164	1	0.279002	1148	691.25	192.86	3	3	3	3	3	3	4	3	3	3
46	3	23.53	28	1	3	1	3	2	2	1	2.4	1	53.5041	1	0.192305	2035.64	1366.11	262.71	4	3	2	4	1	2	2	2	1	3
48	3	23.53	37	1	3	2	4	2	2	1	3.3	1	64.3123	1	0.323628	982.74	298.8	96.7	3	4	3	3	4	4	4	2	3	3
51	3	23.53	43	1	3	1	5	3	4	1	3.4	2	66.411	1	0.205242	1150.09	242.64	49.8	3	3	3	5	5	5	3	1	3	3
48	3	23.53	37	1	3	2	4	2	2	1	3.3	1	70.0082	1	0.222661	1898.68	876.85	195.24	3	4	3	3	4	4	4	2	3	3
51	3	23.53	43	1	3	1	5	3	4	1	3.4	2	71.1205	1	0.0396128	732.52	336.76	13.34	3	3	3	5	5	5	3	1	3	3
41	3	23.53	30	2	3	2	2	2	2	1	5	1	73.7479	1	0.351054	1776.82	1011.81	355.2	5	5	5	5	5	5	5	5	5	5
43	3	23.53	47	1	3	2	5	3	2	1	3.1	1	74.6658	1	0.340906	1209.44	625.92	213.38	3	3	3	3	3	3	4	3	3	3
48	3	23.53	37	1	3	2	4	2	2	1	3.3	1	79.0493	1	0.347931	930.15	266.26	92.64	3	4	3	3	4	4	4	2	3	3
35	3	23.53	52	1	3	2	5	4	3	1	3.2	1	81.5616	1	0.549267	773.48	434.27	238.53	3	5	3	3	3	3	3	2	3	4
42	3	23.53	35	1	3	2	4	3	3	1	2.4	2	81.9836	1	0.39779	562.4	255.26	101.54	2	3	3	2	3	3	3	1	2	2
50	3	23.53	59	1	3	2	5	4	4	1	3.5	1	82.6466	1	0.103722	722.32	461.04	47.82	4	4	3	3	3	3	3	3	4	5
41	3	23.53	30	2	3	2	2	2	2	1	5	2	83.8329	1	0.923001	798.71	172.47	159.19	5	5	5	5	5	5	5	5	5	5
36	3	23.53	53	1	3	2	5	3	3	1	2.8	1	43.4082	2	0.886733	1059.23	337.52	299.29	3	3	2	3	3	3	3	2	3	3
46	3	23.53	28	1	3	1	3	2	2	1	2.4	1	52.9644	2	0.232076	2108.04	1203.4	279.28	4	3	2	4	1	2	2	2	1	3
41	3	23.53	30	2	3	2	2	2	2	1	5	1	53.6767	2	0.438129	1310.51	596.56	261.37	5	5	5	5	5	5	5	5	5	5
50	3	23.53	59	1	3	2	5	4	4	1	3.5	2	55.7479	2	0.0765408	1944.37	1384.36	105.96	4	4	3	3	3	3	3	3	4	5
40	3	23.53	33	1	3	2	3	2	2	1	2.6	2	58.2082	2	0.352506	1696.49	1047.13	369.12	3	4	1	4	2	4	2	2	1	3
47	3	23.53	40	1	3	2	5	3	3	1	3	2	58.8548	2	0.312683	1577.88	620.34	193.97	3	4	3	3	3	3	3	3	2	3
38	3	23.53	36	1	3	2	3	2	3	1	2	1	59.5123	2	0.367733	2347.2	1535.79	564.76	2	2	2	2	2	2	2	2	2	2
45	3	23.53	27	2	3	1	2	2	2	1	2.5	2	61.4575	2	0.23508	3488.36	2079.12	488.76	2	1	1	4	4	4	2	2	2	3
38	3	23.53	36	1	3	2	3	2	3	1	2	2	61.6027	2	0.35793	1264.18	824.1	294.97	2	2	2	2	2	2	2	2	2	2
34	3	23.53	30	2	3	2	3	2	1	1	4.1	1	62.5507	2	0.779749	1972.39	965.67	752.98	4	4	4	4	4	5	4	4	4	4
50	3	23.53	59	1	3	2	5	4	4	1	3.5	2	63.3178	2	0.188403	1183.65	400.95	75.54	4	4	3	3	3	3	3	3	4	5
42	3	23.53	35	1	3	2	4	3	3	1	2.4	2	63.811	2	0.342642	1625.38	908.85	311.41	2	3	3	2	3	3	3	1	2	2
35	3	23.53	52	1	3	2	5	4	3	1	3.2	2	64.6411	2	0.546995	2003.09	1138.31	622.65	3	5	3	3	3	3	3	2	3	4
38	3	23.53	36	1	3	2	3	2	3	1	2	1	64.7699	2	0.436462	1935.1	1058.35	461.93	2	2	2	2	2	2	2	2	2	2
51	3	23.53	43	1	3	1	5	3	4	1	3.4	2	65.7534	2	0.0494046	2574.63	1479.62	73.1	3	3	3	5	5	5	3	1	3	3
51	3	23.53	43	1	3	1	5	3	4	1	3.4	2	66.7973	2	0.0221375	1139.64	574.59	12.72	3	3	3	5	5	5	3	1	3	3
51	3	23.53	43	1	3	1	5	3	4	1	3.4	2	69.1781	2	0.0662295	1145.52	585.54	38.78	3	3	3	5	5	5	3	1	3	3
49	3	23.53	38	1	3	2	4	3	1	1	1	1	69.6055	2	0.171985	1653.88	932	160.29	1	1	1	1	1	1	1	1	1	1
38	3	23.53	36	1	3	2	3	2	3	1	2	1	69.7014	2	0.600925	2165.18	836.31	502.56	2	2	2	2	2	2	2	2	2	2
40	3	23.53	33	1	3	2	3	2	2	1	2.6	1	70.074	2	0.389428	3030.67	1640.02	638.67	3	4	1	4	2	4	2	2	1	3
48	3	23.53	37	1	3	2	4	2	2	1	3.3	2	70.1123	2	0.164871	2587.16	1587.79	261.78	3	4	3	3	4	4	4	2	3	3
46	3	23.53	28	1	3	1	3	2	2	1	2.4	2	70.5945	2	0.194522	3387.78	2397.36	466.34	4	3	2	4	1	2	2	2	1	3
44	3	23.53	31	1	3	2	2	2	1	1	1.2	2	70.6301	2	0.260863	1875.61	1139.6	297.28	1	1	1	1	1	1	1	2	1	2
46	3	23.53	28	1	3	1	3	2	2	1	2.4	1	71.3616	2	0.210055	1566.57	958.13	201.26	4	3	2	4	1	2	2	2	1	3
40	3	23.53	33	1	3	2	3	2	2	1	2.6	2	71.6932	2	0.343422	2414.42	1520.81	522.28	3	4	1	4	2	4	2	2	1	3
42	3	23.53	35	1	3	2	4	3	3	1	2.4	1	71.8082	2	0.314571	1856.83	1117.84	351.64	2	3	3	2	3	3	3	1	2	2
45	3	23.53	27	2	3	1	2	2	2	1	2.5	2	73.2219	2	0.281517	2272.41	1200.07	337.84	2	1	1	4	4	4	2	2	2	3
40	3	23.53	33	1	3	2	3	2	2	1	2.6	1	73.7671	2	0.454368	1614.47	775.56	352.39	3	4	1	4	2	4	2	2	1	3
49	3	23.53	38	1	3	2	4	3	1	1	1	1	74.9562	2	0.169498	2228.73	1198.01	203.06	1	1	1	1	1	1	1	1	1	1
35	3	23.53	52	1	3	2	5	4	3	1	3.2	1	75.3151	2	0.572954	2279.42	1253.05	717.94	3	5	3	3	3	3	3	2	3	4
33	3	23.53	30	2	4	2	1	2	2	1	2	2	76.0685	2	0.708825	2020.56	1545.46	1095.46	3	3	2	2	2	2	1	1	2	2
36	3	23.53	53	1	3	2	5	3	3	1	2.8	2	76.6137	2	0.474658	1845.06	1101.91	523.03	3	3	2	3	3	3	3	2	3	3
51	3	23.53	43	1	3	1	5	3	4	1	3.4	1	77.1041	2	0.0426961	1499.57	872.21	37.24	3	3	3	5	5	5	3	1	3	3
49	3	23.53	38	1	3	2	4	3	1	1	1	1	77.1342	2	0.241535	2428.05	865.96	209.16	1	1	1	1	1	1	1	1	1	1
41	3	23.53	30	2	3	2	2	2	2	1	5	1	77.8329	2	0.373184	1408.7	742.69	277.16	5	5	5	5	5	5	5	5	5	5
42	3	23.53	35	1	3	2	4	3	3	1	2.4	2	77.9781	2	0.327223	3289.12	1928.01	630.89	2	3	3	2	3	3	3	1	2	2
43	3	23.53	47	1	3	2	5	3	2	1	3.1	2	77.9836	2	0.359501	1691.64	819.33	294.55	3	3	3	3	3	3	4	3	3	3
38	3	23.53	36	1	3	2	3	2	3	1	2	1	81.3945	2	0.317628	1091.55	797.16	253.2	2	2	2	2	2	2	2	2	2	2
51	3	23.53	43	1	3	1	5	3	4	1	3.4	2	82.8603	2	0.0810486	1893.22	1091.69	88.48	3	3	3	5	5	5	3	1	3	3
51	3	23.53	43	1	3	1	5	3	4	1	3.4	2	82.9014	2	0.0185729	1774.68	684.87	12.72	3	3	3	5	5	5	3	1	3	3
49	3	23.53	38	1	3	2	4	3	1	1	1	1	83.0658	2	0.152525	3362.45	2130.54	324.96	1	1	1	1	1	1	1	1	1	1
41	3	23.53	30	2	3	2	2	2	2	1	5	2	84.5342	2	0.378088	2009.16	1080.78	408.63	5	5	5	5	5	5	5	5	5	5
42	3	23.53	35	1	3	2	4	3	3	1	2.4	1	86.0959	2	0.640038	1201.83	336.23	215.2	2	3	3	2	3	3	3	1	2	2
51	3	23.53	43	1	3	1	5	3	4	1	3.4	1	47.6685	3	0.0336127	3437.59	1947.48	65.46	3	3	3	5	5	5	3	1	3	3
50	3	23.53	59	1	3	2	5	4	4	1	3.5	2	49.5479	3	0.112053	1252.97	557.77	62.5	4	4	3	3	3	3	3	3	4	5
40	3	23.53	33	1	3	2	3	2	2	1	2.6	1	49.7041	3	0.34115	2853.34	1825.06	622.62	3	4	1	4	2	4	2	2	1	3
33	3	23.53	30	2	4	2	1	2	2	1	2	1	52.211	3	0.760612	1999.77	1248.85	949.89	3	3	2	2	2	2	1	1	2	2
44	3	23.53	31	1	3	2	2	2	1	1	1.2	2	60.4466	3	0.274539	1894.47	1133.9	311.3	1	1	1	1	1	1	1	2	1	2
38	3	23.53	36	1	3	2	3	2	3	1	2	1	60.9233	3	0.39424	2125.94	1257.05	495.58	2	2	2	2	2	2	2	2	2	2
40	3	23.53	33	1	3	2	3	2	2	1	2.6	1	61.6164	3	0.508723	1160.26	472.32	240.28	3	4	1	4	2	4	2	2	1	3
43	3	23.53	47	1	3	2	5	3	2	1	3.1	2	62.2137	3	0.344944	2289.28	1133.4	390.96	3	3	3	3	3	3	4	3	3	3
41	3	23.53	30	2	3	2	2	2	2	1	5	2	62.4438	3	0.294133	2521.06	1743.6	512.85	5	5	5	5	5	5	5	5	5	5
34	3	23.53	30	2	3	2	3	2	1	1	4.1	2	62.6055	3	0.554268	1879.01	1151.7	638.35	4	4	4	4	4	5	4	4	4	4
33	3	23.53	30	2	4	2	1	2	2	1	2	2	63.7205	3	1	1165.73	502.07	502.07	3	3	2	2	2	2	1	1	2	2
51	3	23.53	43	1	3	1	5	3	4	1	3.4	2	63.926	3	0.0243659	1970.8	1204.14	29.34	3	3	3	5	5	5	3	1	3	3
45	3	23.53	27	2	3	1	2	2	2	1	2.5	1	64.2301	3	0.288464	3812.15	1959.41	565.22	2	1	1	4	4	4	2	2	2	3
39	3	23.53	30	2	3	1	3	2	2	1	1	2	65.1397	3	0.352312	1821.62	1187.67	418.43	1	1	1	1	1	1	1	1	1	1
39	3	23.53	30	2	3	1	3	2	2	1	1	2	65.1397	3	0.309516	2208.44	1562.57	483.64	1	1	1	1	1	1	1	1	1	1
47	3	23.53	40	1	3	2	5	3	3	1	3	2	66.063	3	0.253758	2629.41	1218.6	309.23	3	4	3	3	3	3	3	3	2	3
42	3	23.53	35	1	3	2	4	3	3	1	2.4	2	67.0575	3	0.26162	2241.5	1546.06	404.48	2	3	3	2	3	3	3	1	2	2
51	3	23.53	43	1	3	1	5	3	4	1	3.4	1	67.6767	3	0.0648328	2375.87	1348.7	87.44	3	3	3	5	5	5	3	1	3	3
38	3	23.53	36	1	3	2	3	2	3	1	2	1	67.9918	3	0.562455	2218.72	917.94	516.3	2	2	2	2	2	2	2	2	2	2
47	3	23.53	40	1	3	2	5	3	3	1	3	1	68.6986	3	0.241407	2567.48	1228.63	296.6	3	4	3	3	3	3	3	3	2	3
47	3	23.53	40	1	3	2	5	3	3	1	3	1	68.8932	3	0.184887	3293.39	2109.94	390.1	3	4	3	3	3	3	3	3	2	3
35	3	23.53	52	1	3	2	5	4	3	1	3.2	2	68.9041	3	0.826014	2233.59	870.93	719.4	3	5	3	3	3	3	3	2	3	4
45	3	23.53	27	2	3	1	2	2	2	1	2.5	1	69.3699	3	0.275047	2326.34	1232.26	338.93	2	1	1	4	4	4	2	2	2	3
37	3	23.53	32	1	3	2	3	3	2	1	3.2	1	69.6877	3	0.688115	1504.36	611.38	420.7	3	4	4	3	3	4	3	1	3	4
37	3	23.53	32	1	3	2	3	3	2	1	3.2	1	69.7178	3	0.423431	2063.63	1347.8	570.7	3	4	4	3	3	4	3	1	3	4
51	3	23.53	43	1	3	1	5	3	4	1	3.4	2	70.5288	3	0.153761	3325.72	1034.79	159.11	3	3	3	5	5	5	3	1	3	3
36	3	23.53	53	1	3	2	5	3	3	1	2.8	2	71.9041	3	0.590553	2319.7	1185.38	700.03	3	3	2	3	3	3	3	2	3	3
44	3	23.53	31	1	3	2	2	2	1	1	1.2	1	71.9507	3	0.423711	2363.27	931.13	394.53	1	1	1	1	1	1	1	2	1	2
34	3	23.53	30	2	3	2	3	2	1	1	4.1	1	71.9671	3	0.569048	1992.51	1155.79	657.7	4	4	4	4	4	5	4	4	4	4
49	3	23.53	38	1	3	2	4	3	1	1	1	1	72.5205	3	0.125515	3596.55	2431.18	305.15	1	1	1	1	1	1	1	1	1	1
33	3	23.53	30	2	4	2	1	2	2	1	2	2	72.7123	3	0.770866	1522.74	779.5	600.89	3	3	2	2	2	2	1	1	2	2
35	3	23.53	52	1	3	2	5	4	3	1	3.2	1	73.8219	3	0.419645	1402.33	1037.71	435.47	3	5	3	3	3	3	3	2	3	4
47	3	23.53	40	1	3	2	5	3	3	1	3	2	73.9781	3	0.249334	2572.52	1265.69	315.58	3	4	3	3	3	3	3	3	2	3
34	3	23.53	30	2	3	2	3	2	1	1	4.1	2	75.0356	3	0.477086	2124.85	1511.09	720.92	4	4	4	4	4	5	4	4	4	4
41	3	23.53	30	2	3	2	2	2	2	1	5	2	75.1671	3	0.280567	4255.19	2939.4	824.7	5	5	5	5	5	5	5	5	5	5
34	3	23.53	30	2	3	2	3	2	1	1	4.1	2	75.5288	3	0.849655	1735.09	784.73	666.75	4	4	4	4	4	5	4	4	4	4
50	3	23.53	59	1	3	2	5	4	4	1	3.5	2	75.8712	3	0.112361	2612.49	1500.88	168.64	4	4	3	3	3	3	3	3	4	5
46	3	23.53	28	1	3	1	3	2	2	1	2.4	2	75.8904	3	0.286521	2147.3	1040.9	298.24	4	3	2	4	1	2	2	2	1	3
33	3	23.53	30	2	4	2	1	2	2	1	2	2	77.5068	3	0.803994	1182.25	720.59	579.35	3	3	2	2	2	2	1	1	2	2
33	3	23.53	30	2	4	2	1	2	2	1	2	2	77.9178	3	0.592865	1509.92	1056.16	626.16	3	3	2	2	2	2	1	1	2	2
43	3	23.53	47	1	3	2	5	3	2	1	3.1	2	77.9425	3	0.349212	2328.28	1158.38	404.52	3	3	3	3	3	3	4	3	3	3
48	3	23.53	37	1	3	2	4	2	2	1	3.3	1	78.5068	3	0.161783	2565.93	1618.09	261.78	3	4	3	3	4	4	4	2	3	3
51	3	23.53	43	1	3	1	5	3	4	1	3.4	1	78.6466	3	0.0669051	3105.69	1465.06	98.02	3	3	3	5	5	5	3	1	3	3
47	3	23.53	40	1	3	2	5	3	3	1	3	1	79.2219	3	0.181351	4319.6	2817.41	510.94	3	4	3	3	3	3	3	3	2	3
48	3	23.53	37	1	3	2	4	2	2	1	3.3	1	79.4055	3	0.200716	1830	971.42	194.98	3	4	3	3	4	4	4	2	3	3
47	3	23.53	40	1	3	2	5	3	3	1	3	2	79.9507	3	0.150942	1505.38	1126.06	169.97	3	4	3	3	3	3	3	3	2	3
49	3	23.53	38	1	3	2	4	3	1	1	1	1	80.189	3	0.121409	4379.34	3199.27	388.42	1	1	1	1	1	1	1	1	1	1
51	3	23.53	43	1	3	1	5	3	4	1	3.4	1	82.3945	3	0.0452662	1631.16	738.3	33.42	3	3	3	5	5	5	3	1	3	3
43	3	23.53	47	1	3	2	5	3	2	1	3.1	2	82.7096	3	0.292659	2491.01	1466.21	429.1	3	3	3	3	3	3	4	3	3	3
33	3	23.53	30	2	4	2	1	2	2	1	2	1	83.1644	3	0.674415	2006.81	1211.48	817.04	3	3	2	2	2	2	1	1	2	2
49	3	23.53	38	1	3	2	4	3	1	1	1	1	83.5068	3	0.204718	1635.18	780	159.68	1	1	1	1	1	1	1	1	1	1
48	3	23.53	37	1	3	2	4	2	2	1	3.3	1	84.0137	3	0.162888	2577.78	1619.09	263.73	3	4	3	3	4	4	4	2	3	3
50	3	23.53	59	1	3	2	5	4	4	1	3.5	1	85.1753	3	0.148087	2410.01	1076.73	159.45	4	4	3	3	3	3	3	3	4	5
46	3	23.53	28	1	3	1	3	2	2	1	2.4	2	85.474	3	0.416209	3201.29	1053.46	438.46	4	3	2	4	1	2	2	2	1	3
41	3	23.53	30	2	3	2	2	2	2	1	5	1	92.1918	3	0.822755	1154.78	279.5	229.96	5	5	5	5	5	5	5	5	5	5
40	3	23.53	33	1	3	2	3	2	2	1	2.6	1	41.5945	4	0.357389	2800.09	1708.39	610.56	3	4	1	4	2	4	2	2	1	3
48	3	23.53	37	1	3	2	4	2	2	1	3.3	2	49.0959	4	0.15246	5266.83	3438.68	524.26	3	4	3	3	4	4	4	2	3	3
42	3	23.53	35	1	3	2	4	3	3	1	2.4	2	49.2986	4	0.288974	2795.93	1812.1	523.65	2	3	3	2	3	3	3	1	2	2
37	3	23.53	32	1	3	2	3	3	2	1	3.2	1	50.7699	4	0.418866	2499.18	1669.82	699.43	3	4	4	3	3	4	3	1	3	4
40	3	23.53	33	1	3	2	3	2	2	1	2.6	1	51.7397	4	0.339021	3602.48	2264.05	767.56	3	4	1	4	2	4	2	2	1	3
41	3	23.53	30	2	3	2	2	2	2	1	5	2	52.9945	4	0.37697	2036.63	1072.18	404.18	5	5	5	5	5	5	5	5	5	5
37	3	23.53	32	1	3	2	3	3	2	1	3.2	2	54.589	4	0.401221	2630.22	1645.95	660.39	3	4	4	3	3	4	3	1	3	4
35	3	23.53	52	1	3	2	5	4	3	1	3.2	1	54.6411	4	0.440491	2717.71	1890.96	832.95	3	5	3	3	3	3	3	2	3	4
51	3	23.53	43	1	3	1	5	3	4	1	3.4	1	55.3014	4	0.0829055	2653.02	1157.1	95.93	3	3	3	5	5	5	3	1	3	3
51	3	23.53	43	1	3	1	5	3	4	1	3.4	2	60.5918	4	0.0643906	3259.04	1963.33	126.42	3	3	3	5	5	5	3	1	3	3
43	3	23.53	47	1	3	2	5	3	2	1	3.1	1	60.6247	4	0.310493	2422.16	1349.79	419.1	3	3	3	3	3	3	4	3	3	3
38	3	23.53	36	1	3	2	3	2	3	1	2	2	60.8849	4	0.398944	2939.64	1721.17	686.65	2	2	2	2	2	2	2	2	2	2
38	3	23.53	36	1	3	2	3	2	3	1	2	2	61.0493	4	0.334247	2440.1	1711.07	571.92	2	2	2	2	2	2	2	2	2	2
49	3	23.53	38	1	3	2	4	3	1	1	1	1	62.8	4	0.138203	2660.8	1755.17	242.57	1	1	1	1	1	1	1	1	1	1
35	3	23.53	52	1	3	2	5	4	3	1	3.2	1	63.3096	4	0.636866	2559.91	1274.79	811.87	3	5	3	3	3	3	3	2	3	4
46	3	23.53	28	1	3	1	3	2	2	1	2.4	2	63.3205	4	0.177193	2516.63	1794.15	317.91	4	3	2	4	1	2	2	2	1	3
48	3	23.53	37	1	3	2	4	2	2	1	3.3	2	63.8493	4	0.149231	3608.25	2540.02	379.05	3	4	3	3	4	4	4	2	3	3
49	3	23.53	38	1	3	2	4	3	1	1	1	1	64.3178	4	0.315486	2588.75	775.28	244.59	1	1	1	1	1	1	1	1	1	1
36	3	23.53	53	1	3	2	5	3	3	1	2.8	2	66.0027	4	0.566736	2926.66	1519.56	861.19	3	3	2	3	3	3	3	2	3	3
48	3	23.53	37	1	3	2	4	2	2	1	3.3	2	66.7863	4	0.162528	2220.94	1515	246.23	3	4	3	3	4	4	4	2	3	3
49	3	23.53	38	1	3	2	4	3	1	1	1	2	66.8904	4	0.133522	3959.38	2678.59	357.65	1	1	1	1	1	1	1	1	1	1
38	3	23.53	36	1	3	2	3	2	3	1	2	1	66.9507	4	0.594152	3038.35	1276.71	758.56	2	2	2	2	2	2	2	2	2	2
42	3	23.53	35	1	3	2	4	3	3	1	2.4	1	68.7781	4	0.302498	2581.88	1599.78	483.93	2	3	3	2	3	3	3	1	2	2
37	3	23.53	32	1	3	2	3	3	2	1	3.2	2	68.9753	4	0.772109	2059.75	689.41	532.3	3	4	4	3	3	4	3	1	3	4
46	3	23.53	28	1	3	1	3	2	2	1	2.4	1	70.1781	4	0.216129	2800.01	1761.26	380.66	4	3	2	4	1	2	2	2	1	3
36	3	23.53	53	1	3	2	5	3	3	1	2.8	1	70.474	4	0.601447	1683.19	815.5	490.48	3	3	2	3	3	3	3	2	3	3
49	3	23.53	38	1	3	2	4	3	1	1	1	2	71.2904	4	0.122466	4063.86	2930.77	358.92	1	1	1	1	1	1	1	1	1	1
33	3	23.53	30	2	4	2	1	2	2	1	2	1	71.9068	4	0.691226	3217.22	2296.66	1587.51	3	3	2	2	2	2	1	1	2	2
48	3	23.53	37	1	3	2	4	2	2	1	3.3	1	71.9973	4	0.181859	3932.86	2367.17	430.49	3	4	3	3	4	4	4	2	3	3
48	3	23.53	37	1	3	2	4	2	2	1	3.3	2	72.5644	4	0.166375	2745.72	1698.27	282.55	3	4	3	3	4	4	4	2	3	3
34	3	23.53	30	2	3	2	3	2	1	1	4.1	1	72.7315	4	0.577941	2202.9	1280.2	739.88	4	4	4	4	4	5	4	4	4	4
36	3	23.53	53	1	3	2	5	3	3	1	2.8	2	72.7315	4	0.525764	1696.97	929.41	488.65	3	3	2	3	3	3	3	2	3	3
46	3	23.53	28	1	3	1	3	2	2	1	2.4	2	72.7753	4	0.172312	5547.49	4475.42	771.17	4	3	2	4	1	2	2	2	1	3
34	3	23.53	30	2	3	2	3	2	1	1	4.1	2	73.1616	4	0.5593	2917.72	1786.27	999.06	4	4	4	4	4	5	4	4	4	4
44	3	23.53	31	1	3	2	2	2	1	1	1.2	2	73.6521	4	0.247836	1776.23	1093.83	271.09	1	1	1	1	1	1	1	2	1	2
38	3	23.53	36	1	3	2	3	2	3	1	2	1	74.8247	4	0.425067	2031.63	1120.67	476.36	2	2	2	2	2	2	2	2	2	2
47	3	23.53	40	1	3	2	5	3	3	1	3	2	76.0822	4	0.166008	3428.46	2517.35	417.9	3	4	3	3	3	3	3	3	2	3
51	3	23.53	43	1	3	1	5	3	4	1	3.4	1	76.526	4	0.0521661	1741.05	875.09	45.65	3	3	3	5	5	5	3	1	3	3
43	3	23.53	47	1	3	2	5	3	2	1	3.1	2	76.5315	4	0.195852	1667.33	1479.33	289.73	3	3	3	3	3	3	4	3	3	3
39	3	23.53	30	2	3	1	3	2	2	1	1	1	77.5671	4	0.300873	3901.99	2986.14	898.45	1	1	1	1	1	1	1	1	1	1
48	3	23.53	37	1	3	2	4	2	2	1	3.3	1	77.6	4	0.173644	2597.84	1565.21	271.79	3	4	3	3	4	4	4	2	3	3
49	3	23.53	38	1	3	2	4	3	1	1	1	1	77.6274	4	0.141267	3620.99	2298.35	324.68	1	1	1	1	1	1	1	1	1	1
47	3	23.53	40	1	3	2	5	3	3	1	3	1	78.7589	4	0.158652	4352.59	3258.84	517.02	3	4	3	3	3	3	3	3	2	3
35	3	23.53	52	1	3	2	5	4	3	1	3.2	2	78.7945	4	0.702887	1878	814.1	572.22	3	5	3	3	3	3	3	2	3	4
47	3	23.53	40	1	3	2	5	3	3	1	3	2	78.8795	4	0.17115	2701.32	1828.92	313.02	3	4	3	3	3	3	3	3	2	3
33	3	23.53	30	2	4	2	1	2	2	1	2	2	79.1151	4	0.819424	2375.14	1589.86	1302.77	3	3	2	2	2	2	1	1	2	2
47	3	23.53	40	1	3	2	5	3	3	1	3	1	79.7644	4	0.180633	3169.79	2136.99	386.01	3	4	3	3	3	3	3	3	2	3
43	3	23.53	47	1	3	2	5	3	2	1	3.1	2	79.8219	4	0.283641	2935.7	1788.6	507.32	3	3	3	3	3	3	4	3	3	3
33	3	23.53	30	2	4	2	1	2	2	1	2	2	80.0986	4	0.603953	5412.67	3829.32	2312.73	3	3	2	2	2	2	1	1	2	2
35	3	23.53	52	1	3	2	5	4	3	1	3.2	2	80.1562	4	0.492113	3310.8	2165.68	1065.76	3	5	3	3	3	3	3	2	3	4
48	3	23.53	37	1	3	2	4	2	2	1	3.3	2	80.2301	4	0.187373	4314.59	2286.67	428.46	3	4	3	3	4	4	4	2	3	3
37	3	23.53	32	1	3	2	3	3	2	1	3.2	2	80.8411	4	0.429008	3813.62	2229.89	956.64	3	4	4	3	3	4	3	1	3	4
36	3	23.53	53	1	3	2	5	3	3	1	2.8	2	80.9315	4	0.337756	2948.23	2541.18	858.3	3	3	2	3	3	3	3	2	3	3
49	3	23.53	38	1	3	2	4	3	1	1	1	2	83.589	4	0.136959	4335.84	2707.31	370.79	1	1	1	1	1	1	1	1	1	1
33	3	23.53	30	2	4	2	1	2	2	1	2	1	83.8055	4	0.902148	2165.3	1188.12	1071.86	3	3	2	2	2	2	1	1	2	2
45	3	23.53	27	2	3	1	2	2	2	1	2.5	1	83.8932	4	0.284938	2312.38	1166.01	332.24	2	1	1	4	4	4	2	2	2	3
43	3	23.53	47	1	3	2	5	3	2	1	3.1	1	84.5151	4	0.292505	4494.76	2597.94	759.91	3	3	3	3	3	3	4	3	3	3
36	3	23.53	53	1	3	2	5	3	3	1	2.8	1	85.1205	4	0.540322	2440.37	1278.22	690.65	3	3	2	3	3	3	3	2	3	3
45	3	23.53	27	2	3	1	2	2	2	1	2.5	2	86.1096	4	0.239473	4296.88	2685.98	643.22	2	1	1	4	4	4	2	2	2	3
37	3	23.53	32	1	3	2	3	3	2	1	3.2	2	89.4685	4	0.469422	2860.78	1699.58	797.82	3	4	4	3	3	4	3	1	3	4
41	3	23.53	30	2	3	2	2	2	2	1	5	2	45.7671	5	0.367283	3366.34	1872.59	687.77	5	5	5	5	5	5	5	5	5	5
35	3	23.53	52	1	3	2	5	4	3	1	3.2	1	47.5644	5	0.515179	3253.4	2017.63	1039.44	3	5	3	3	3	3	3	2	3	4
40	3	23.53	33	1	3	2	3	2	2	1	2.6	1	48.8822	5	0.391456	2209.76	1177.96	461.12	3	4	1	4	2	4	2	2	1	3
46	3	23.53	28	1	3	1	3	2	2	1	2.4	1	49.0466	5	0.199825	3876.4	2615.19	522.58	4	3	2	4	1	2	2	2	1	3
40	3	23.53	33	1	3	2	3	2	2	1	2.6	2	49.7918	5	0.385916	1926.8	1074.3	414.59	3	4	1	4	2	4	2	2	1	3
49	3	23.53	38	1	3	2	4	3	1	1	1	1	49.7918	5	0.165378	2615.97	1439.85	238.12	1	1	1	1	1	1	1	1	1	1
49	3	23.53	38	1	3	2	4	3	1	1	1	1	50.7863	5	0.189824	2962.21	1461.46	277.42	1	1	1	1	1	1	1	1	1	1
49	3	23.53	38	1	3	2	4	3	1	1	1	2	51.5726	5	0.138339	4446.72	2849.66	394.22	1	1	1	1	1	1	1	1	1	1
35	3	23.53	52	1	3	2	5	4	3	1	3.2	1	52.0219	5	0.52389	3008.67	1777.72	931.33	3	5	3	3	3	3	3	2	3	4
41	3	23.53	30	2	3	2	2	2	2	1	5	1	52.2904	5	0.319822	3679.55	2226.11	711.96	5	5	5	5	5	5	5	5	5	5
46	3	23.53	28	1	3	1	3	2	2	1	2.4	2	53.2137	5	0.194686	3277.65	2210.89	430.43	4	3	2	4	1	2	2	2	1	3
44	3	23.53	31	1	3	2	2	2	1	1	1.2	1	53.7616	5	0.257962	3774.79	2294.1	591.79	1	1	1	1	1	1	1	2	1	2
33	3	23.53	30	2	4	2	1	2	2	1	2	1	55.1699	5	0.907518	2947.36	1484.5	1347.21	3	3	2	2	2	2	1	1	2	2
34	3	23.53	30	2	3	2	3	2	1	1	4.1	1	58.1726	5	0.52704	2657.55	1763.11	929.23	4	4	4	4	4	5	4	4	4	4
34	3	23.53	30	2	3	2	3	2	1	1	4.1	2	59.0329	5	0.606801	3040.28	1942.07	1178.45	4	4	4	4	4	5	4	4	4	4
50	3	23.53	59	1	3	2	5	4	4	1	3.5	2	59.9863	5	0.106513	3395.65	2257.18	240.42	4	4	3	3	3	3	3	3	4	5
43	3	23.53	47	1	3	2	5	3	2	1	3.1	2	61.0164	5	0.248616	3040.3	2122.79	527.76	3	3	3	3	3	3	4	3	3	3
37	3	23.53	32	1	3	2	3	3	2	1	3.2	2	61.2274	5	0.427122	3314.23	1963	838.44	3	4	4	3	3	4	3	1	3	4
42	3	23.53	35	1	3	2	4	3	3	1	2.4	1	61.7726	5	0.269786	3555.41	2514.14	678.28	2	3	3	2	3	3	3	1	2	2
49	3	23.53	38	1	3	2	4	3	1	1	1	1	61.8356	5	0.124576	4129.92	2895.17	360.67	1	1	1	1	1	1	1	1	1	1
48	3	23.53	37	1	3	2	4	2	2	1	3.3	1	62.9589	5	0.195645	2664.19	1482.38	290.02	3	4	3	3	4	4	4	2	3	3
41	3	23.53	30	2	3	2	2	2	2	1	5	2	64.274	5	0.350778	3723.36	2070.4	726.25	5	5	5	5	5	5	5	5	5	5
48	3	23.53	37	1	3	2	4	2	2	1	3.3	1	64.8712	5	0.185175	3187.35	1751.64	324.36	3	4	3	3	4	4	4	2	3	3
42	3	23.53	35	1	3	2	4	3	3	1	2.4	2	64.8822	5	0.267601	3631.76	2497.79	668.41	2	3	3	2	3	3	3	1	2	2
33	3	23.53	30	2	4	2	1	2	2	1	2	2	65.0712	5	0.649954	2675.62	1744.23	1133.67	3	3	2	2	2	2	1	1	2	2
47	3	23.53	40	1	3	2	5	3	3	1	3	2	65.1397	5	0.223419	2441.04	1314.48	293.68	3	4	3	3	3	3	3	3	2	3
39	3	23.53	30	2	3	1	3	2	2	1	1	2	65.6767	5	0.361429	3808.2	2385.03	862.02	1	1	1	1	1	1	1	1	1	1
50	3	23.53	59	1	3	2	5	4	4	1	3.5	1	65.6822	5	0.0868395	4460.78	2904.67	252.24	4	4	3	3	3	3	3	3	4	5
50	3	23.53	59	1	3	2	5	4	4	1	3.5	1	65.6822	5	0.087881	3244.07	1991.33	175	4	4	3	3	3	3	3	3	4	5
41	3	23.53	30	2	3	2	2	2	2	1	5	1	65.8082	5	0.330197	2381.43	1403.95	463.58	5	5	5	5	5	5	5	5	5	5
36	3	23.53	53	1	3	2	5	3	3	1	2.8	1	66	5	0.527642	2559	1422.48	750.56	3	3	2	3	3	3	3	2	3	3
44	3	23.53	31	1	3	2	2	2	1	1	1.2	2	66.7863	5	0.28329	3962.31	2261.78	640.74	1	1	1	1	1	1	1	2	1	2
36	3	23.53	53	1	3	2	5	3	3	1	2.8	1	67.1096	5	0.679922	3158.84	1346.17	915.29	3	3	2	3	3	3	3	2	3	3
50	3	23.53	59	1	3	2	5	4	4	1	3.5	1	67.5397	5	0.0952506	3486.92	2431.27	231.58	4	4	3	3	3	3	3	3	4	5
36	3	23.53	53	1	3	2	5	3	3	1	2.8	2	68.0164	5	0.417472	2963.12	2037.6	850.64	3	3	2	3	3	3	3	2	3	3
46	3	23.53	28	1	3	1	3	2	2	1	2.4	2	68.0548	5	0.263797	2247	1143.19	301.57	4	3	2	4	1	2	2	2	1	3
46	3	23.53	28	1	3	1	3	2	2	1	2.4	2	68.126	5	0.203935	3039.99	2066.74	421.48	4	3	2	4	1	2	2	2	1	3
47	3	23.53	40	1	3	2	5	3	3	1	3	2	68.1616	5	0.224521	2384.74	1193.16	267.89	3	4	3	3	3	3	3	3	2	3
34	3	23.53	30	2	3	2	3	2	1	1	4.1	2	68.7151	5	0.660823	1728.53	994.29	657.05	4	4	4	4	4	5	4	4	4	4
48	3	23.53	37	1	3	2	4	2	2	1	3.3	2	68.7151	5	0.166608	2798.97	1657.48	276.15	3	4	3	3	4	4	4	2	3	3
38	3	23.53	36	1	3	2	3	2	3	1	2	1	68.8164	5	0.397081	2515.16	1541.6	612.14	2	2	2	2	2	2	2	2	2	2
46	3	23.53	28	1	3	1	3	2	2	1	2.4	2	69.4055	5	0.207853	4112.57	2701.62	561.54	4	3	2	4	1	2	2	2	1	3
43	3	23.53	47	1	3	2	5	3	2	1	3.1	2	69.4959	5	0.243014	4283.16	2964.85	720.5	3	3	3	3	3	3	4	3	3	3
46	3	23.53	28	1	3	1	3	2	2	1	2.4	1	69.6904	5	0.191525	3319.16	2172.35	416.06	4	3	2	4	1	2	2	2	1	3
40	3	23.53	33	1	3	2	3	2	2	1	2.6	1	70.326	5	0.334774	3260.07	2001.02	669.89	3	4	1	4	2	4	2	2	1	3
42	3	23.53	35	1	3	2	4	3	3	1	2.4	1	70.474	5	0.268508	3278.02	2199.49	590.58	2	3	3	2	3	3	3	1	2	2
40	3	23.53	33	1	3	2	3	2	2	1	2.6	1	70.5726	5	0.361142	2786.67	1625.65	587.09	3	4	1	4	2	4	2	2	1	3
39	3	23.53	30	2	3	1	3	2	2	1	1	2	70.5808	5	0.352513	3546.39	2251.04	793.52	1	1	1	1	1	1	1	1	1	1
51	3	23.53	43	1	3	1	5	3	4	1	3.4	1	71.0932	5	0.0531808	3074.19	1634.8	86.94	3	3	3	5	5	5	3	1	3	3
46	3	23.53	28	1	3	1	3	2	2	1	2.4	2	72.3041	5	0.544135	1463.66	339.75	184.87	4	3	2	4	1	2	2	2	1	3
49	3	23.53	38	1	3	2	4	3	1	1	1	1	72.7644	5	0.127263	2897.08	1863.85	237.2	1	1	1	1	1	1	1	1	1	1
40	3	23.53	33	1	3	2	3	2	2	1	2.6	2	72.8055	5	0.340649	2893.23	1762.08	600.25	3	4	1	4	2	4	2	2	1	3
45	3	23.53	27	2	3	1	2	2	2	1	2.5	1	72.9096	5	0.229595	2331.64	1415.1	324.9	2	1	1	4	4	4	2	2	2	3
50	3	23.53	59	1	3	2	5	4	4	1	3.5	2	73.0164	5	0.108016	3770	2449.82	264.62	4	4	3	3	3	3	3	3	4	5
43	3	23.53	47	1	3	2	5	3	2	1	3.1	2	73.3288	5	0.244664	3472.69	2384.25	583.34	3	3	3	3	3	3	4	3	3	3
44	3	23.53	31	1	3	2	2	2	1	1	1.2	2	73.4932	5	0.234146	3835.86	2715.27	635.77	1	1	1	1	1	1	1	2	1	2
37	3	23.53	32	1	3	2	3	3	2	1	3.2	1	73.726	5	0.465573	3313.07	1911.13	889.77	3	4	4	3	3	4	3	1	3	4
41	3	23.53	30	2	3	2	2	2	2	1	5	1	74.074	5	0.286298	3373.72	2315.21	662.84	5	5	5	5	5	5	5	5	5	5
40	3	23.53	33	1	3	2	3	2	2	1	2.6	2	74.5041	5	0.277809	3703.26	2731.16	758.74	3	4	1	4	2	4	2	2	1	3
36	3	23.53	53	1	3	2	5	3	3	1	2.8	1	74.6137	5	0.427152	3910.08	2634.68	1125.41	3	3	2	3	3	3	3	2	3	3
40	3	23.53	33	1	3	2	3	2	2	1	2.6	2	74.8164	5	0.358865	2721.91	1624.37	582.93	3	4	1	4	2	4	2	2	1	3
44	3	23.53	31	1	3	2	2	2	1	1	1.2	2	75.526	5	0.326721	2144.77	1092.89	357.07	1	1	1	1	1	1	1	2	1	2
39	3	23.53	30	2	3	1	3	2	2	1	1	1	75.5397	5	0.330475	3969.72	2713.31	896.68	1	1	1	1	1	1	1	1	1	1
35	3	23.53	52	1	3	2	5	4	3	1	3.2	1	75.7288	5	0.464898	2502.23	1661.85	772.59	3	5	3	3	3	3	3	2	3	4
40	3	23.53	33	1	3	2	3	2	2	1	2.6	2	75.7534	5	0.377658	2523.67	1453.38	548.88	3	4	1	4	2	4	2	2	1	3
34	3	23.53	30	2	3	2	3	2	1	1	4.1	1	75.9616	5	0.534458	3435.37	2373.92	1268.76	4	4	4	4	4	5	4	4	4	4
40	3	23.53	33	1	3	2	3	2	2	1	2.6	2	76.0685	5	0.35924	3612.33	2059.18	739.74	3	4	1	4	2	4	2	2	1	3
49	3	23.53	38	1	3	2	4	3	1	1	1	1	76.0849	5	0.133565	2873.47	1758.32	234.85	1	1	1	1	1	1	1	1	1	1
44	3	23.53	31	1	3	2	2	2	1	1	1.2	2	76.6137	5	0.223098	3087.98	2095.63	467.53	1	1	1	1	1	1	1	2	1	2
35	3	23.53	52	1	3	2	5	4	3	1	3.2	1	76.6904	5	0.529405	3614.21	2217.68	1174.05	3	5	3	3	3	3	3	2	3	4
35	3	23.53	52	1	3	2	5	4	3	1	3.2	2	77.1151	5	0.481635	4231.82	2809.66	1353.23	3	5	3	3	3	3	3	2	3	4
43	3	23.53	47	1	3	2	5	3	2	1	3.1	2	77.3671	5	0.249127	3704.43	2621.51	653.09	3	3	3	3	3	3	4	3	3	3
38	3	23.53	36	1	3	2	3	2	3	1	2	2	77.4767	5	0.470113	2994.74	1583.32	744.34	2	2	2	2	2	2	2	2	2	2
45	3	23.53	27	2	3	1	2	2	2	1	2.5	2	77.5096	5	0.194744	3992.48	2936.88	571.94	2	1	1	4	4	4	2	2	2	3
46	3	23.53	28	1	3	1	3	2	2	1	2.4	2	77.789	5	0.216169	3502.26	2170.89	469.28	4	3	2	4	1	2	2	2	1	3
39	3	23.53	30	2	3	1	3	2	2	1	1	1	77.9014	5	0.368589	3886.69	2347.52	865.27	1	1	1	1	1	1	1	1	1	1
48	3	23.53	37	1	3	2	4	2	2	1	3.3	1	77.9671	5	0.178772	3782.75	2086.63	373.03	3	4	3	3	4	4	4	2	3	3
40	3	23.53	33	1	3	2	3	2	2	1	2.6	1	78.3534	5	0.362503	3543.62	2109.53	764.71	3	4	1	4	2	4	2	2	1	3
42	3	23.53	35	1	3	2	4	3	3	1	2.4	1	78.5342	5	0.254275	3945.1	2827.37	718.93	2	3	3	2	3	3	3	1	2	2
42	3	23.53	35	1	3	2	4	3	3	1	2.4	2	79.0493	5	0.277106	3137.63	2152.68	596.52	2	3	3	2	3	3	3	1	2	2
42	3	23.53	35	1	3	2	4	3	3	1	2.4	2	79.9288	5	0.288383	2442.03	1583.59	456.68	2	3	3	2	3	3	3	1	2	2
48	3	23.53	37	1	3	2	4	2	2	1	3.3	2	80.0767	5	0.147794	2220.42	1683.42	248.8	3	4	3	3	4	4	4	2	3	3
44	3	23.53	31	1	3	2	2	2	1	1	1.2	1	81.2384	5	0.293274	3651.27	2079.83	609.96	1	1	1	1	1	1	1	2	1	2
37	3	23.53	32	1	3	2	3	3	2	1	3.2	1	81.2493	5	0.426154	3762.52	2271.62	968.06	3	4	4	3	3	4	3	1	3	4
34	3	23.53	30	2	3	2	3	2	1	1	4.1	1	81.5808	5	0.9683	2992.9	1025.25	992.75	4	4	4	4	4	5	4	4	4	4
46	3	23.53	28	1	3	1	3	2	2	1	2.4	2	81.7315	5	0.261838	1997.17	1029.53	269.57	4	3	2	4	1	2	2	2	1	3
45	3	23.53	27	2	3	1	2	2	2	1	2.5	2	81.7534	5	0.211571	2974.42	1958.16	414.29	2	1	1	4	4	4	2	2	2	3
33	3	23.53	30	2	4	2	1	2	2	1	2	2	82.3151	5	0.620304	1686.56	1200.96	744.96	3	3	2	2	2	2	1	1	2	2
35	3	23.53	52	1	3	2	5	4	3	1	3.2	2	82.6137	5	0.452634	3978.91	2753.04	1246.12	3	5	3	3	3	3	3	2	3	4
40	3	23.53	33	1	3	2	3	2	2	1	2.6	2	83.2411	5	0.509689	3698.42	1559.52	794.87	3	4	1	4	2	4	2	2	1	3
50	3	23.53	59	1	3	2	5	4	4	1	3.5	1	83.4356	5	0.133133	3499.99	1880.68	250.38	4	4	3	3	3	3	3	3	4	5
43	3	23.53	47	1	3	2	5	3	2	1	3.1	1	84.3041	5	0.297658	4752.43	2775.57	826.17	3	3	3	3	3	3	4	3	3	3
37	3	23.53	32	1	3	2	3	3	2	1	3.2	2	85.3644	5	0.433944	2918.2	1737.23	753.86	3	4	4	3	3	4	3	1	3	4
47	3	23.53	40	1	3	2	5	3	3	1	3	2	85.4384	5	0.23158	3912.5	2097.29	485.69	3	4	3	3	3	3	3	3	2	3
39	3	23.53	30	2	3	1	3	2	2	1	1	2	85.6192	5	0.302937	3441.19	2527.62	765.71	1	1	1	1	1	1	1	1	1	1
42	3	23.53	35	1	3	2	4	3	3	1	2.4	2	85.7342	5	0.253743	2346.7	1668.5	423.37	2	3	3	2	3	3	3	1	2	2
44	3	23.53	31	1	3	2	2	2	1	1	1.2	2	88.7699	5	0.20548	5359.81	4213.26	865.74	1	1	1	1	1	1	1	2	1	2
49	3	23.53	38	1	3	2	4	3	1	1	1	1	89.0247	5	0.278149	4059.93	1401.37	389.79	1	1	1	1	1	1	1	1	1	1
51	3	23.53	43	1	3	1	5	3	4	1	3.4	2	91.2301	5	0.135725	4504.59	1502.3	203.9	3	3	3	5	5	5	3	1	3	3
43	3	23.53	47	1	3	2	5	3	2	1	3.1	2	36.2521	6	0.269241	3673.33	2325.69	626.17	3	3	3	3	3	3	4	3	3	3
51	3	23.53	43	1	3	1	5	3	4	1	3.4	1	46.5616	6	0.0359288	4539.01	3260.34	117.14	3	3	3	5	5	5	3	1	3	3
34	3	23.53	30	2	3	2	3	2	1	1	4.1	1	48.3397	6	0.665936	3249.43	1880.48	1252.28	4	4	4	4	4	5	4	4	4	4
34	3	23.53	30	2	3	2	3	2	1	1	4.1	1	50.9342	6	0.828569	2267.85	1049.11	869.26	4	4	4	4	4	5	4	4	4	4
42	3	23.53	35	1	3	2	4	3	3	1	2.4	2	51.211	6	0.29306	3293.49	2086.06	611.34	2	3	3	2	3	3	3	1	2	2
47	3	23.53	40	1	3	2	5	3	3	1	3	1	52.2466	6	0.201547	2748.36	1551.7	312.74	3	4	3	3	3	3	3	3	2	3
36	3	23.53	53	1	3	2	5	3	3	1	2.8	2	53.6192	6	0.506901	2339.84	1311.48	664.79	3	3	2	3	3	3	3	2	3	3
37	3	23.53	32	1	3	2	3	3	2	1	3.2	1	54.0164	6	0.375164	4248.44	3100.67	1163.26	3	4	4	3	3	4	3	1	3	4
46	3	23.53	28	1	3	1	3	2	2	1	2.4	1	57.4877	6	0.173206	4102.57	3099.38	536.83	4	3	2	4	1	2	2	2	1	3
49	3	23.53	38	1	3	2	4	3	1	1	1	2	58.0356	6	0.13903	3786.87	2597	361.06	1	1	1	1	1	1	1	1	1	1
35	3	23.53	52	1	3	2	5	4	3	1	3.2	2	59.0192	6	0.533861	2854.4	1743.77	930.93	3	5	3	3	3	3	3	2	3	4
43	3	23.53	47	1	3	2	5	3	2	1	3.1	2	59.2027	6	0.269344	2959.38	1846.52	497.35	3	3	3	3	3	3	4	3	3	3
36	3	23.53	53	1	3	2	5	3	3	1	2.8	1	59.6082	6	0.397189	2857.04	2097.97	833.29	3	3	2	3	3	3	3	2	3	3
33	3	23.53	30	2	4	2	1	2	2	1	2	1	59.6685	6	0.624807	3820.04	2437.36	1522.88	3	3	2	2	2	2	1	1	2	2
49	3	23.53	38	1	3	2	4	3	1	1	1	1	59.7041	6	0.142466	5189.83	3310.68	471.66	1	1	1	1	1	1	1	1	1	1
45	3	23.53	27	2	3	1	2	2	2	1	2.5	2	59.7753	6	0.235465	3144.98	1908.14	449.3	2	1	1	4	4	4	2	2	2	3
38	3	23.53	36	1	3	2	3	2	3	1	2	1	59.8164	6	0.339112	4758.41	3425.42	1161.6	2	2	2	2	2	2	2	2	2	2
49	3	23.53	38	1	3	2	4	3	1	1	1	2	60.1041	6	0.122073	4362.4	3128.29	381.88	1	1	1	1	1	1	1	1	1	1
38	3	23.53	36	1	3	2	3	2	3	1	2	2	61.3397	6	0.380359	2803.1	1725.16	656.18	2	2	2	2	2	2	2	2	2	2
41	3	23.53	30	2	3	2	2	2	2	1	5	2	61.4219	6	0.304455	3658.5	2328.88	709.04	5	5	5	5	5	5	5	5	5	5
38	3	23.53	36	1	3	2	3	2	3	1	2	2	61.6685	6	0.359327	3101.92	2010.76	722.52	2	2	2	2	2	2	2	2	2	2
38	3	23.53	36	1	3	2	3	2	3	1	2	2	62	6	0.43448	2834.3	1550.36	673.6	2	2	2	2	2	2	2	2	2	2
48	3	23.53	37	1	3	2	4	2	2	1	3.3	2	62.0301	6	0.190249	3704.15	2165.53	411.99	3	4	3	3	4	4	4	2	3	3
49	3	23.53	38	1	3	2	4	3	1	1	1	2	62.6685	6	0.164544	3508.05	2033.13	334.54	1	1	1	1	1	1	1	1	1	1
34	3	23.53	30	2	3	2	3	2	1	1	4.1	1	62.6712	6	0.62259	2494.1	1345.62	837.77	4	4	4	4	4	5	4	4	4	4
36	3	23.53	53	1	3	2	5	3	3	1	2.8	2	62.6877	6	0.429612	2681.37	1768.13	759.61	3	3	2	3	3	3	3	2	3	3
44	3	23.53	31	1	3	2	2	2	1	1	1.2	2	62.7644	6	0.246835	2484.35	1538.03	379.64	1	1	1	1	1	1	1	2	1	2
41	3	23.53	30	2	3	2	2	2	2	1	5	2	63.1507	6	0.339788	2944.99	1704.12	579.04	5	5	5	5	5	5	5	5	5	5
44	3	23.53	31	1	3	2	2	2	1	1	1.2	2	64.0411	6	0.204607	4704.27	3467.91	709.56	1	1	1	1	1	1	1	2	1	2
39	3	23.53	30	2	3	1	3	2	2	1	1	2	64.0493	6	0.416233	3295.51	1806.92	752.1	1	1	1	1	1	1	1	1	1	1
45	3	23.53	27	2	3	1	2	2	2	1	2.5	2	64.137	6	0.233347	4089.89	2604.45	607.74	2	1	1	4	4	4	2	2	2	3
38	3	23.53	36	1	3	2	3	2	3	1	2	2	64.2329	6	0.692194	2564.45	888.19	614.8	2	2	2	2	2	2	2	2	2	2
44	3	23.53	31	1	3	2	2	2	1	1	1.2	1	64.3479	6	0.24359	4771.57	3090.4	752.79	1	1	1	1	1	1	1	2	1	2
45	3	23.53	27	2	3	1	2	2	2	1	2.5	2	64.6027	6	0.200645	3677.95	2679.11	537.55	2	1	1	4	4	4	2	2	2	3
43	3	23.53	47	1	3	2	5	3	2	1	3.1	1	64.7863	6	0.2758	3813.07	2470.2	681.28	3	3	3	3	3	3	4	3	3	3
45	3	23.53	27	2	3	1	2	2	2	1	2.5	2	64.7863	6	0.220062	3070.39	2092.41	460.46	2	1	1	4	4	4	2	2	2	3
36	3	23.53	53	1	3	2	5	3	3	1	2.8	1	64.9315	6	0.481053	3396	2087.69	1004.29	3	3	2	3	3	3	3	2	3	3
42	3	23.53	35	1	3	2	4	3	3	1	2.4	1	65.4822	6	0.335394	3457.15	1957.1	656.4	2	3	3	2	3	3	3	1	2	2
46	3	23.53	28	1	3	1	3	2	2	1	2.4	2	65.5123	6	0.191918	3958.68	2703.7	518.89	4	3	2	4	1	2	2	2	1	3
49	3	23.53	38	1	3	2	4	3	1	1	1	2	66.0712	6	0.125898	4365.94	2996.24	377.22	1	1	1	1	1	1	1	1	1	1
44	3	23.53	31	1	3	2	2	2	1	1	1.2	2	66.1068	6	0.244954	3025.19	2068.8	506.76	1	1	1	1	1	1	1	2	1	2
42	3	23.53	35	1	3	2	4	3	3	1	2.4	1	66.474	6	0.347662	3818.75	2109.52	733.4	2	3	3	2	3	3	3	1	2	2
44	3	23.53	31	1	3	2	2	2	1	1	1.2	2	66.7863	6	0.236475	4214.89	2728.87	645.31	1	1	1	1	1	1	1	2	1	2
39	3	23.53	30	2	3	1	3	2	2	1	1	2	67.1205	6	0.29859	4277.15	3271.84	976.94	1	1	1	1	1	1	1	1	1	1
34	3	23.53	30	2	3	2	3	2	1	1	4.1	1	67.9014	6	0.538102	3433.47	2413.54	1298.73	4	4	4	4	4	5	4	4	4	4
44	3	23.53	31	1	3	2	2	2	1	1	1.2	2	68.0521	6	0.270742	2396.23	1349.92	365.48	1	1	1	1	1	1	1	2	1	2
45	3	23.53	27	2	3	1	2	2	2	1	2.5	2	68.0932	6	0.192883	4096.83	3018.88	582.29	2	1	1	4	4	4	2	2	2	3
50	3	23.53	59	1	3	2	5	4	4	1	3.5	1	68.0986	6	0.0838061	4467.48	3185.21	266.94	4	4	3	3	3	3	3	3	4	5
49	3	23.53	38	1	3	2	4	3	1	1	1	1	68.1616	6	0.121861	3299.8	2111.58	257.32	1	1	1	1	1	1	1	1	1	1
37	3	23.53	32	1	3	2	3	3	2	1	3.2	1	68.2986	6	0.465019	2570.26	1418.33	659.55	3	4	4	3	3	4	3	1	3	4
46	3	23.53	28	1	3	1	3	2	2	1	2.4	2	68.4603	6	0.181366	4201.12	3008.72	545.68	4	3	2	4	1	2	2	2	1	3
48	3	23.53	37	1	3	2	4	2	2	1	3.3	2	68.5452	6	0.186575	4379.31	2448.72	456.87	3	4	3	3	4	4	4	2	3	3
47	3	23.53	40	1	3	2	5	3	3	1	3	1	68.6521	6	0.168598	4133.34	2854.89	481.33	3	4	3	3	3	3	3	3	2	3
45	3	23.53	27	2	3	1	2	2	2	1	2.5	1	68.7288	6	0.288903	2202.34	1112	321.26	2	1	1	4	4	4	2	2	2	3
41	3	23.53	30	2	3	2	2	2	2	1	5	2	68.9425	6	0.306694	2299.03	1460.87	448.04	5	5	5	5	5	5	5	5	5	5
37	3	23.53	32	1	3	2	3	3	2	1	3.2	2	69.1041	6	0.364933	3463.78	2431.02	887.16	3	4	4	3	3	4	3	1	3	4
40	3	23.53	33	1	3	2	3	2	2	1	2.6	1	69.2411	6	0.331617	4880.47	3171.1	1051.59	3	4	1	4	2	4	2	2	1	3
40	3	23.53	33	1	3	2	3	2	2	1	2.6	2	69.5781	6	0.356688	3148.15	1873.54	668.27	3	4	1	4	2	4	2	2	1	3
38	3	23.53	36	1	3	2	3	2	3	1	2	2	69.6658	6	0.371443	3400.17	2205.83	819.34	2	2	2	2	2	2	2	2	2	2
49	3	23.53	38	1	3	2	4	3	1	1	1	1	69.7233	6	0.483749	1808.51	327.36	158.36	1	1	1	1	1	1	1	1	1	1
51	3	23.53	43	1	3	1	5	3	4	1	3.4	2	69.7589	6	0.0321687	3411.13	2158	69.42	3	3	3	5	5	5	3	1	3	3
46	3	23.53	28	1	3	1	3	2	2	1	2.4	2	69.8055	6	0.167733	3069.69	2384.14	399.9	4	3	2	4	1	2	2	2	1	3
48	3	23.53	37	1	3	2	4	2	2	1	3.3	2	70.0466	6	0.186356	3652.45	2173.31	405.01	3	4	3	3	4	4	4	2	3	3
49	3	23.53	38	1	3	2	4	3	1	1	1	2	70.2767	6	0.130948	3740.74	2744.98	359.45	1	1	1	1	1	1	1	1	1	1
50	3	23.53	59	1	3	2	5	4	4	1	3.5	1	70.326	6	0.116404	4031.12	2530.5	294.56	4	4	3	3	3	3	3	3	4	5
44	3	23.53	31	1	3	2	2	2	1	1	1.2	1	70.5945	6	0.232389	3257.73	2346.37	545.27	1	1	1	1	1	1	1	2	1	2
47	3	23.53	40	1	3	2	5	3	3	1	3	2	70.7808	6	0.199914	3225.39	1953.69	390.57	3	4	3	3	3	3	3	3	2	3
44	3	23.53	31	1	3	2	2	2	1	1	1.2	1	71.5425	6	0.237408	2770.73	1768.35	419.82	1	1	1	1	1	1	1	2	1	2
42	3	23.53	35	1	3	2	4	3	3	1	2.4	2	71.6548	6	0.378725	2816.62	1379.63	522.5	2	3	3	2	3	3	3	1	2	2
36	3	23.53	53	1	3	2	5	3	3	1	2.8	2	71.7589	6	0.559171	2212.08	1177.6	658.48	3	3	2	3	3	3	3	2	3	3
34	3	23.53	30	2	3	2	3	2	1	1	4.1	2	71.8411	6	0.564811	4458.03	2619.3	1479.41	4	4	4	4	4	5	4	4	4	4
41	3	23.53	30	2	3	2	2	2	2	1	5	2	72.0795	6	0.447255	2898.47	1309.61	585.73	5	5	5	5	5	5	5	5	5	5
47	3	23.53	40	1	3	2	5	3	3	1	3	2	72.0959	6	0.179812	3075.79	1983.79	356.71	3	4	3	3	3	3	3	3	2	3
49	3	23.53	38	1	3	2	4	3	1	1	1	1	73.0685	6	0.145064	2867.27	1528.57	221.74	1	1	1	1	1	1	1	1	1	1
40	3	23.53	33	1	3	2	3	2	2	1	2.6	1	73.0932	6	0.312348	4508.65	3103.27	969.3	3	4	1	4	2	4	2	2	1	3
34	3	23.53	30	2	3	2	3	2	1	1	4.1	2	73.1288	6	0.518904	3254.91	2115.73	1097.86	4	4	4	4	4	5	4	4	4	4
43	3	23.53	47	1	3	2	5	3	2	1	3.1	2	73.6192	6	0.255751	3215.54	2132.5	545.39	3	3	3	3	3	3	4	3	3	3
39	3	23.53	30	2	3	1	3	2	2	1	1	2	73.6877	6	0.341189	2016.71	1362	464.7	1	1	1	1	1	1	1	1	1	1
51	3	23.53	43	1	3	1	5	3	4	1	3.4	1	73.7534	6	0.0427514	3298.1	2112.68	90.32	3	3	3	5	5	5	3	1	3	3
37	3	23.53	32	1	3	2	3	3	2	1	3.2	1	73.8603	6	0.392174	3257.86	2207.39	865.68	3	4	4	3	3	4	3	1	3	4
44	3	23.53	31	1	3	2	2	2	1	1	1.2	1	73.8849	6	0.284891	3852.81	2211.65	630.08	1	1	1	1	1	1	1	2	1	2
50	3	23.53	59	1	3	2	5	4	4	1	3.5	2	73.8959	6	0.076393	5027.88	3649.81	278.82	4	4	3	3	3	3	3	3	4	5
44	3	23.53	31	1	3	2	2	2	1	1	1.2	1	73.9233	6	0.255654	3621.02	2309.92	590.54	1	1	1	1	1	1	1	2	1	2
47	3	23.53	40	1	3	2	5	3	3	1	3	2	74.5644	6	0.187876	3540.71	2167.81	407.28	3	4	3	3	3	3	3	3	2	3
40	3	23.53	33	1	3	2	3	2	2	1	2.6	2	74.6329	6	0.380707	3205.93	1767.79	673.01	3	4	1	4	2	4	2	2	1	3
47	3	23.53	40	1	3	2	5	3	3	1	3	2	74.8685	6	0.209172	4185.34	2386.12	499.11	3	4	3	3	3	3	3	3	2	3
37	3	23.53	32	1	3	2	3	3	2	1	3.2	1	74.9397	6	0.422684	3438.31	2297.65	971.18	3	4	4	3	3	4	3	1	3	4
39	3	23.53	30	2	3	1	3	2	2	1	1	1	75.0027	6	0.35539	3601.85	2301.95	818.09	1	1	1	1	1	1	1	1	1	1
41	3	23.53	30	2	3	2	2	2	2	1	5	1	75.1068	6	0.306307	2480.85	1582.43	484.71	5	5	5	5	5	5	5	5	5	5
47	3	23.53	40	1	3	2	5	3	3	1	3	2	75.1753	6	0.183908	5196.81	3342.1	614.64	3	4	3	3	3	3	3	3	2	3
36	3	23.53	53	1	3	2	5	3	3	1	2.8	2	75.5041	6	0.435846	3647.55	2394.61	1043.68	3	3	2	3	3	3	3	2	3	3
37	3	23.53	32	1	3	2	3	3	2	1	3.2	1	75.5342	6	0.406894	3990.22	2663.84	1083.9	3	4	4	3	3	4	3	1	3	4
37	3	23.53	32	1	3	2	3	3	2	1	3.2	1	75.5452	6	0.398408	3270.51	2120.24	844.72	3	4	4	3	3	4	3	1	3	4
40	3	23.53	33	1	3	2	3	2	2	1	2.6	2	75.7205	6	0.326408	3603.05	2367.62	772.81	3	4	1	4	2	4	2	2	1	3
36	3	23.53	53	1	3	2	5	3	3	1	2.8	2	75.8767	6	0.801047	2176.53	808.23	647.43	3	3	2	3	3	3	3	2	3	3
50	3	23.53	59	1	3	2	5	4	4	1	3.5	2	76.3288	6	0.0753346	5720.28	4403.82	331.76	4	4	3	3	3	3	3	3	4	5
47	3	23.53	40	1	3	2	5	3	3	1	3	2	76.6356	6	0.213931	4300.67	2519.74	539.05	3	4	3	3	3	3	3	3	2	3
36	3	23.53	53	1	3	2	5	3	3	1	2.8	2	77.5068	6	0.707339	2252.94	947.17	669.97	3	3	2	3	3	3	3	2	3	3
46	3	23.53	28	1	3	1	3	2	2	1	2.4	2	77.5644	6	0.233634	3753.68	2235.72	522.34	4	3	2	4	1	2	2	2	1	3
42	3	23.53	35	1	3	2	4	3	3	1	2.4	1	77.7699	6	0.416605	1740.75	746.99	311.2	2	3	3	2	3	3	3	1	2	2
49	3	23.53	38	1	3	2	4	3	1	1	1	2	77.9178	6	0.122774	3817.78	2809.46	344.93	1	1	1	1	1	1	1	1	1	1
33	3	23.53	30	2	4	2	1	2	2	1	2	1	78.1534	6	0.64123	2494.42	1540.54	987.84	3	3	2	2	2	2	1	1	2	2
38	3	23.53	36	1	3	2	3	2	3	1	2	1	78.4274	6	0.407422	4223.74	2533.49	1032.2	2	2	2	2	2	2	2	2	2	2
44	3	23.53	31	1	3	2	2	2	1	1	1.2	1	78.4712	6	0.219197	5685.93	4023	881.83	1	1	1	1	1	1	1	2	1	2
38	3	23.53	36	1	3	2	3	2	3	1	2	1	78.4849	6	0.3708	4339.26	2723.46	1009.86	2	2	2	2	2	2	2	2	2	2
44	3	23.53	31	1	3	2	2	2	1	1	1.2	1	79.7644	6	0.259758	3992.25	2490.09	646.82	1	1	1	1	1	1	1	2	1	2
39	3	23.53	30	2	3	1	3	2	2	1	1	2	79.8274	6	0.319026	3719.85	2546.28	812.33	1	1	1	1	1	1	1	1	1	1
38	3	23.53	36	1	3	2	3	2	3	1	2	1	79.9068	6	0.347854	2977.73	2099.93	730.47	2	2	2	2	2	2	2	2	2	2
35	3	23.53	52	1	3	2	5	4	3	1	3.2	1	79.9123	6	0.605792	4356.32	2331.18	1412.21	3	5	3	3	3	3	3	2	3	4
49	3	23.53	38	1	3	2	4	3	1	1	1	2	80.0767	6	0.126122	3838.87	2827.1	356.56	1	1	1	1	1	1	1	1	1	1
40	3	23.53	33	1	3	2	3	2	2	1	2.6	2	80.1753	6	0.32233	4601.7	2958.61	953.65	3	4	1	4	2	4	2	2	1	3
36	3	23.53	53	1	3	2	5	3	3	1	2.8	1	80.1808	6	0.418791	3396.28	2327.58	974.77	3	3	2	3	3	3	3	2	3	3
46	3	23.53	28	1	3	1	3	2	2	1	2.4	1	80.3836	6	0.227801	3004.48	1790.6	407.9	4	3	2	4	1	2	2	2	1	3
35	3	23.53	52	1	3	2	5	4	3	1	3.2	2	80.5534	6	0.493122	4044.04	2702.01	1332.42	3	5	3	3	3	3	3	2	3	4
42	3	23.53	35	1	3	2	4	3	3	1	2.4	2	80.9014	6	0.297044	3554.35	2271.38	674.7	2	3	3	2	3	3	3	1	2	2
39	3	23.53	30	2	3	1	3	2	2	1	1	1	81.0055	6	0.307459	5284.33	3908.75	1201.78	1	1	1	1	1	1	1	1	1	1
51	3	23.53	43	1	3	1	5	3	4	1	3.4	1	81.0986	6	0.00682427	3306.13	1928.41	13.16	3	3	3	5	5	5	3	1	3	3
34	3	23.53	30	2	3	2	3	2	1	1	4.1	2	81.1342	6	0.578403	4179.36	2640.53	1527.29	4	4	4	4	4	5	4	4	4	4
34	3	23.53	30	2	3	2	3	2	1	1	4.1	1	81.1753	6	0.570954	3354.73	2207.69	1260.49	4	4	4	4	4	5	4	4	4	4
44	3	23.53	31	1	3	2	2	2	1	1	1.2	2	81.5945	6	0.282306	2916.45	1677.72	473.63	1	1	1	1	1	1	1	2	1	2
37	3	23.53	32	1	3	2	3	3	2	1	3.2	2	81.8795	6	0.470985	3759.75	2245.57	1057.63	3	4	4	3	3	4	3	1	3	4
33	3	23.53	30	2	4	2	1	2	2	1	2	2	81.9205	6	0.439428	844.33	796.33	349.93	3	3	2	2	2	2	1	1	2	2
35	3	23.53	52	1	3	2	5	4	3	1	3.2	1	82.0849	6	0.537222	2866.43	1628.19	874.7	3	5	3	3	3	3	3	2	3	4
37	3	23.53	32	1	3	2	3	3	2	1	3.2	1	82.0849	6	0.507052	4154.44	2123.49	1076.72	3	4	4	3	3	4	3	1	3	4
43	3	23.53	47	1	3	2	5	3	2	1	3.1	2	82.4822	6	0.239806	4091.63	2884.42	691.7	3	3	3	3	3	3	4	3	3	3
50	3	23.53	59	1	3	2	5	4	4	1	3.5	2	82.4822	6	0.0885531	3168.49	2081.35	184.31	4	4	3	3	3	3	3	3	4	5
38	3	23.53	36	1	3	2	3	2	3	1	2	1	82.7014	6	0.474111	2501.87	1251.5	593.35	2	2	2	2	2	2	2	2	2	2
50	3	23.53	59	1	3	2	5	4	4	1	3.5	1	82.7973	6	0.127112	4147.12	2316.85	294.5	4	4	3	3	3	3	3	3	4	5
35	3	23.53	52	1	3	2	5	4	3	1	3.2	2	82.9507	6	0.635811	2473.45	1180.35	750.48	3	5	3	3	3	3	3	2	3	4
43	3	23.53	47	1	3	2	5	3	2	1	3.1	2	83.0137	6	0.320356	4477.35	2490.92	797.98	3	3	3	3	3	3	4	3	3	3
50	3	23.53	59	1	3	2	5	4	4	1	3.5	2	83.0767	6	0.101373	3924.14	2673.19	270.99	4	4	3	3	3	3	3	3	4	5
38	3	23.53	36	1	3	2	3	2	3	1	2	1	83.5562	6	0.697142	2995.87	1016.88	708.91	2	2	2	2	2	2	2	2	2	2
45	3	23.53	27	2	3	1	2	2	2	1	2.5	2	83.589	6	0.256283	3753.61	2141.89	548.93	2	1	1	4	4	4	2	2	2	3
39	3	23.53	30	2	3	1	3	2	2	1	1	2	84.8877	6	0.319907	3557.85	2534.24	810.72	1	1	1	1	1	1	1	1	1	1
42	3	23.53	35	1	3	2	4	3	3	1	2.4	2	85.1699	6	0.302932	4728.66	2962.12	897.32	2	3	3	2	3	3	3	1	2	2
47	3	23.53	40	1	3	2	5	3	3	1	3	1	85.7123	6	0.994334	1148.99	134.14	133.38	3	4	3	3	3	3	3	3	2	3
37	3	23.53	32	1	3	2	3	3	2	1	3.2	2	85.9507	6	0.465573	4374.95	2487.28	1158.01	3	4	4	3	3	4	3	1	3	4
33	3	23.53	30	2	4	2	1	2	2	1	2	2	86.1616	6	0.823738	2601.26	1490.85	1228.07	3	3	2	2	2	2	1	1	2	2
46	3	23.53	28	1	3	1	3	2	2	1	2.4	1	87.3589	6	0.188538	4673.14	3407.91	642.52	4	3	2	4	1	2	2	2	1	3
49	3	23.53	38	1	3	2	4	3	1	1	1	2	45.4932	7	0.150937	4809.44	2838.86	428.49	1	1	1	1	1	1	1	1	1	1
47	3	23.53	40	1	3	2	5	3	3	1	3	1	46.4904	7	0.196922	5713.37	3586.65	706.29	3	4	3	3	3	3	3	3	2	3
40	3	23.53	33	1	3	2	3	2	2	1	2.6	2	50.9479	7	0.439447	3325.88	1572.66	691.1	3	4	1	4	2	4	2	2	1	3
44	3	23.53	31	1	3	2	2	2	1	1	1.2	1	52.8164	7	0.236524	3271.41	2185.78	516.99	1	1	1	1	1	1	1	2	1	2
36	3	23.53	53	1	3	2	5	3	3	1	2.8	1	53.8603	7	0.444376	3782.41	2564.45	1139.58	3	3	2	3	3	3	3	2	3	3
38	3	23.53	36	1	3	2	3	2	3	1	2	1	58.3425	7	0.35522	4529.5	3054.36	1084.97	2	2	2	2	2	2	2	2	2	2
51	3	23.53	43	1	3	1	5	3	4	1	3.4	1	58.8384	7	0.0300615	3823.1	2712.77	81.55	3	3	3	5	5	5	3	1	3	3
47	3	23.53	40	1	3	2	5	3	3	1	3	1	59.3425	7	0.19345	3818.55	2465.86	477.02	3	4	3	3	3	3	3	3	2	3
47	3	23.53	40	1	3	2	5	3	3	1	3	1	60.0411	7	0.227705	5160.46	2830.46	644.51	3	4	3	3	3	3	3	3	2	3
49	3	23.53	38	1	3	2	4	3	1	1	1	2	60.2904	7	0.113102	4404.54	3010.55	340.5	1	1	1	1	1	1	1	1	1	1
39	3	23.53	30	2	3	1	3	2	2	1	1	2	60.811	7	0.57697	3400.53	1338.58	772.32	1	1	1	1	1	1	1	1	1	1
51	3	23.53	43	1	3	1	5	3	4	1	3.4	1	60.8384	7	0.0151414	3844.1	2676.1	40.52	3	3	3	5	5	5	3	1	3	3
37	3	23.53	32	1	3	2	3	3	2	1	3.2	1	60.8904	7	0.396458	3993.55	2599.87	1030.74	3	4	4	3	3	4	3	1	3	4
39	3	23.53	30	2	3	1	3	2	2	1	1	1	60.9562	7	0.338719	4603.01	2990.92	1013.08	1	1	1	1	1	1	1	1	1	1
51	3	23.53	43	1	3	1	5	3	4	1	3.4	2	61.0438	7	0.0255685	3867.02	2943.86	75.27	3	3	3	5	5	5	3	1	3	3
39	3	23.53	30	2	3	1	3	2	2	1	1	2	61.2137	7	0.4269	3536.51	1915.93	817.91	1	1	1	1	1	1	1	1	1	1
42	3	23.53	35	1	3	2	4	3	3	1	2.4	2	61.4329	7	0.346502	2777.19	1501.75	520.36	2	3	3	2	3	3	3	1	2	2
43	3	23.53	47	1	3	2	5	3	2	1	3.1	2	61.5616	7	0.276495	3850.16	2367.17	654.51	3	3	3	3	3	3	4	3	3	3
50	3	23.53	59	1	3	2	5	4	4	1	3.5	1	61.6274	7	0.0951811	4458.63	2972.86	282.96	4	4	3	3	3	3	3	3	4	5
35	3	23.53	52	1	3	2	5	4	3	1	3.2	2	61.9863	7	0.543306	3060.66	1824.59	991.31	3	5	3	3	3	3	3	2	3	4
50	3	23.53	59	1	3	2	5	4	4	1	3.5	2	63.1808	7	0.081021	4920.3	3555.87	288.1	4	4	3	3	3	3	3	3	4	5
35	3	23.53	52	1	3	2	5	4	3	1	3.2	1	63.3836	7	0.920886	2403.36	859.52	791.52	3	5	3	3	3	3	3	2	3	4
48	3	23.53	37	1	3	2	4	2	2	1	3.3	1	63.7205	7	0.146711	3854.77	2615.01	383.65	3	4	3	3	4	4	4	2	3	3
34	3	23.53	30	2	3	2	3	2	1	1	4.1	1	63.8849	7	0.592326	2785.63	1775.98	1051.96	4	4	4	4	4	5	4	4	4	4
36	3	23.53	53	1	3	2	5	3	3	1	2.8	2	65.1397	7	0.451492	2406.19	1548.93	699.33	3	3	2	3	3	3	3	2	3	3
46	3	23.53	28	1	3	1	3	2	2	1	2.4	2	65.1397	7	0.218891	3980.63	2389.36	523.01	4	3	2	4	1	2	2	2	1	3
50	3	23.53	59	1	3	2	5	4	4	1	3.5	2	65.1726	7	0.106454	3094.52	1587.35	168.98	4	4	3	3	3	3	3	3	4	5
45	3	23.53	27	2	3	1	2	2	2	1	2.5	2	65.3233	7	0.237766	5107.43	3145.03	747.78	2	1	1	4	4	4	2	2	2	3
50	3	23.53	59	1	3	2	5	4	4	1	3.5	1	65.9699	7	0.118657	4516.51	2823.93	335.08	4	4	3	3	3	3	3	3	4	5
39	3	23.53	30	2	3	1	3	2	2	1	1	1	66.0795	7	0.3642	4250.5	2624.52	955.85	1	1	1	1	1	1	1	1	1	1
36	3	23.53	53	1	3	2	5	3	3	1	2.8	2	66.411	7	0.400471	3584.26	2630.65	1053.5	3	3	2	3	3	3	3	2	3	3
40	3	23.53	33	1	3	2	3	2	2	1	2.6	2	66.5178	7	0.3842	3808.66	2038.65	783.25	3	4	1	4	2	4	2	2	1	3
51	3	23.53	43	1	3	1	5	3	4	1	3.4	2	66.737	7	0.0245434	4519.58	3068.85	75.32	3	3	3	5	5	5	3	1	3	3
34	3	23.53	30	2	3	2	3	2	1	1	4.1	2	66.8192	7	0.582484	4173.17	2726.1	1587.91	4	4	4	4	4	5	4	4	4	4
35	3	23.53	52	1	3	2	5	4	3	1	3.2	1	66.8411	7	0.664292	2988.86	1445.72	960.38	3	5	3	3	3	3	3	2	3	4
41	3	23.53	30	2	3	2	2	2	2	1	5	1	67.7178	7	0.257918	5336.34	4021.13	1037.12	5	5	5	5	5	5	5	5	5	5
49	3	23.53	38	1	3	2	4	3	1	1	1	2	67.9699	7	0.164654	3124.97	1815.38	298.91	1	1	1	1	1	1	1	1	1	1
34	3	23.53	30	2	3	2	3	2	1	1	4.1	1	68.063	7	0.552571	4538.18	2926.63	1617.17	4	4	4	4	4	5	4	4	4	4
44	3	23.53	31	1	3	2	2	2	1	1	1.2	2	69.0986	7	0.329058	4360.03	2094.28	689.14	1	1	1	1	1	1	1	2	1	2
37	3	23.53	32	1	3	2	3	3	2	1	3.2	2	69.3616	7	0.390441	4999.01	3315.12	1294.36	3	4	4	3	3	4	3	1	3	4
37	3	23.53	32	1	3	2	3	3	2	1	3.2	2	69.3808	7	0.457943	2707.75	1626.73	744.95	3	4	4	3	3	4	3	1	3	4
47	3	23.53	40	1	3	2	5	3	3	1	3	1	69.5507	7	0.185614	3564.9	2227.8	413.51	3	4	3	3	3	3	3	3	2	3
37	3	23.53	32	1	3	2	3	3	2	1	3.2	2	69.7014	7	0.588674	2032.2	917.74	540.25	3	4	4	3	3	4	3	1	3	4
35	3	23.53	52	1	3	2	5	4	3	1	3.2	2	69.9945	7	0.506091	3220.22	1932.42	977.98	3	5	3	3	3	3	3	2	3	4
48	3	23.53	37	1	3	2	4	2	2	1	3.3	2	70.3781	7	0.149688	4686.75	3230.99	483.64	3	4	3	3	4	4	4	2	3	3
38	3	23.53	36	1	3	2	3	2	3	1	2	1	70.5644	7	0.380957	3829.55	2386.07	908.99	2	2	2	2	2	2	2	2	2	2
44	3	23.53	31	1	3	2	2	2	1	1	1.2	1	71.4466	7	0.198194	5227.31	4020.95	796.93	1	1	1	1	1	1	1	2	1	2
38	3	23.53	36	1	3	2	3	2	3	1	2	1	71.5288	7	0.397977	3646.37	2125.85	846.04	2	2	2	2	2	2	2	2	2	2
35	3	23.53	52	1	3	2	5	4	3	1	3.2	2	71.7233	7	0.49209	3434.29	2173.22	1069.42	3	5	3	3	3	3	3	2	3	4
38	3	23.53	36	1	3	2	3	2	3	1	2	2	72.0027	7	0.33341	4921.9	3602.23	1201.02	2	2	2	2	2	2	2	2	2	2
43	3	23.53	47	1	3	2	5	3	2	1	3.1	1	72.1863	7	0.253717	4360.35	2995.3	759.96	3	3	3	3	3	3	4	3	3	3
37	3	23.53	32	1	3	2	3	3	2	1	3.2	2	72.3233	7	0.486386	3217.89	1722.09	837.6	3	4	4	3	3	4	3	1	3	4
33	3	23.53	30	2	4	2	1	2	2	1	2	2	72.4219	7	0.671026	6100.71	3938.94	2643.13	3	3	2	2	2	2	1	1	2	2
45	3	23.53	27	2	3	1	2	2	2	1	2.5	2	72.9699	7	0.24047	3940.86	2454.78	590.3	2	1	1	4	4	4	2	2	2	3
42	3	23.53	35	1	3	2	4	3	3	1	2.4	2	73.0822	7	0.276244	7014.6	4867.37	1344.58	2	3	3	2	3	3	3	1	2	2
41	3	23.53	30	2	3	2	2	2	2	1	5	2	73.9781	7	0.302507	2217	1415.57	428.22	5	5	5	5	5	5	5	5	5	5
48	3	23.53	37	1	3	2	4	2	2	1	3.3	1	74.8603	7	0.176271	3678.17	2166.32	381.86	3	4	3	3	4	4	4	2	3	3
33	3	23.53	30	2	4	2	1	2	2	1	2	2	75.2795	7	0.779465	4213.61	2574.97	2007.1	3	3	2	2	2	2	1	1	2	2
48	3	23.53	37	1	3	2	4	2	2	1	3.3	1	75.3918	7	0.184845	2546.88	1527.66	282.38	3	4	3	3	4	4	4	2	3	3
43	3	23.53	47	1	3	2	5	3	2	1	3.1	1	75.5918	7	0.263249	4959.04	3317.54	873.34	3	3	3	3	3	3	4	3	3	3
43	3	23.53	47	1	3	2	5	3	2	1	3.1	2	75.7397	7	0.302305	3162.67	1830.24	553.29	3	3	3	3	3	3	4	3	3	3
37	3	23.53	32	1	3	2	3	3	2	1	3.2	2	76.2356	7	0.449063	2591.12	1476.34	662.97	3	4	4	3	3	4	3	1	3	4
37	3	23.53	32	1	3	2	3	3	2	1	3.2	1	76.9753	7	0.385391	3562.57	2420.14	932.7	3	4	4	3	3	4	3	1	3	4
35	3	23.53	52	1	3	2	5	4	3	1	3.2	2	77.137	7	0.865035	2315.04	817.1	706.82	3	5	3	3	3	3	3	2	3	4
43	3	23.53	47	1	3	2	5	3	2	1	3.1	2	77.589	7	0.29365	2999.79	1774.29	521.02	3	3	3	3	3	3	4	3	3	3
40	3	23.53	33	1	3	2	3	2	2	1	2.6	2	77.6986	7	0.347486	5190.58	3195.18	1110.28	3	4	1	4	2	4	2	2	1	3
44	3	23.53	31	1	3	2	2	2	1	1	1.2	2	77.7726	7	0.3531	4649.17	2081.62	735.02	1	1	1	1	1	1	1	2	1	2
44	3	23.53	31	1	3	2	2	2	1	1	1.2	2	78.2274	7	0.265493	4123.52	2570.5	682.45	1	1	1	1	1	1	1	2	1	2
36	3	23.53	53	1	3	2	5	3	3	1	2.8	1	78.5014	7	0.422495	3464.35	2405.97	1016.51	3	3	2	3	3	3	3	2	3	3
39	3	23.53	30	2	3	1	3	2	2	1	1	2	79.1479	7	0.38333	3004.16	1815.72	696.02	1	1	1	1	1	1	1	1	1	1
40	3	23.53	33	1	3	2	3	2	2	1	2.6	1	79.4219	7	0.344894	2971.9	1852.6	638.95	3	4	1	4	2	4	2	2	1	3
42	3	23.53	35	1	3	2	4	3	3	1	2.4	2	79.6247	7	0.279057	5356.95	3532.32	985.72	2	3	3	2	3	3	3	1	2	2
34	3	23.53	30	2	3	2	3	2	1	1	4.1	1	79.737	7	0.503437	4682.05	3141.13	1581.36	4	4	4	4	4	5	4	4	4	4
43	3	23.53	47	1	3	2	5	3	2	1	3.1	2	80.2959	7	0.247836	4356.33	3038.94	753.16	3	3	3	3	3	3	4	3	3	3
46	3	23.53	28	1	3	1	3	2	2	1	2.4	1	80.4055	7	0.209177	4192.33	2646.56	553.6	4	3	2	4	1	2	2	2	1	3
51	3	23.53	43	1	3	1	5	3	4	1	3.4	1	80.9945	7	0.0507336	4126.76	2967.46	150.55	3	3	3	5	5	5	3	1	3	3
46	3	23.53	28	1	3	1	3	2	2	1	2.4	1	81.7315	7	0.257989	3722.92	1831.67	472.55	4	3	2	4	1	2	2	2	1	3
48	3	23.53	37	1	3	2	4	2	2	1	3.3	1	81.9452	7	0.175421	5610.03	3549.52	622.66	3	4	3	3	4	4	4	2	3	3
44	3	23.53	31	1	3	2	2	2	1	1	1.2	1	82.8521	7	0.264372	3777.32	2311.36	611.06	1	1	1	1	1	1	1	2	1	2
37	3	23.53	32	1	3	2	3	3	2	1	3.2	1	82.9863	7	0.437801	4364.13	2683.39	1174.79	3	4	4	3	3	4	3	1	3	4
39	3	23.53	30	2	3	1	3	2	2	1	1	1	85.1616	7	0.296156	4017.22	3084.46	913.48	1	1	1	1	1	1	1	1	1	1
49	3	23.53	38	1	3	2	4	3	1	1	1	1	85.1616	7	0.140685	4867.33	3020.36	424.92	1	1	1	1	1	1	1	1	1	1
47	3	23.53	40	1	3	2	5	3	3	1	3	1	85.5534	7	0.171583	3692.15	2428.09	416.62	3	4	3	3	3	3	3	3	2	3
37	3	23.53	32	1	3	2	3	3	2	1	3.2	2	85.5836	7	0.976527	2605.49	719.11	702.23	3	4	4	3	3	4	3	1	3	4
35	3	23.53	52	1	3	2	5	4	3	1	3.2	1	89.0822	7	0.478164	3566.32	2251.82	1076.74	3	5	3	3	3	3	3	2	3	4
37	3	23.53	32	1	3	2	3	3	2	1	3.2	1	34.3671	8	0.360115	3591.32	2646.1	952.9	3	4	4	3	3	4	3	1	3	4
46	3	23.53	28	1	3	1	3	2	2	1	2.4	1	44.1178	8	0.197457	5245.83	3557.53	702.46	4	3	2	4	1	2	2	2	1	3
45	3	23.53	27	2	3	1	2	2	2	1	2.5	1	44.7616	8	0.257793	3405.23	1988.96	512.74	2	1	1	4	4	4	2	2	2	3
41	3	23.53	30	2	3	2	2	2	2	1	5	2	49.7918	8	0.333947	3527.55	2129.44	711.12	5	5	5	5	5	5	5	5	5	5
40	3	23.53	33	1	3	2	3	2	2	1	2.6	1	52.7589	8	0.385237	3136.82	1773.17	683.09	3	4	1	4	2	4	2	2	1	3
34	3	23.53	30	2	3	2	3	2	1	1	4.1	2	59.0192	8	0.57928	4941.85	3200.04	1853.72	4	4	4	4	4	5	4	4	4	4
42	3	23.53	35	1	3	2	4	3	3	1	2.4	1	59.1452	8	0.310728	3742.06	2185.06	678.96	2	3	3	2	3	3	3	1	2	2
34	3	23.53	30	2	3	2	3	2	1	1	4.1	2	59.6877	8	0.501815	4872.24	3217.86	1614.77	4	4	4	4	4	5	4	4	4	4
45	3	23.53	27	2	3	1	2	2	2	1	2.5	2	59.9288	8	0.281196	5101.96	2695.88	758.07	2	1	1	4	4	4	2	2	2	3
50	3	23.53	59	1	3	2	5	4	4	1	3.5	1	61.0192	8	0.0715539	5265.79	3749.06	268.26	4	4	3	3	3	3	3	3	4	5
40	3	23.53	33	1	3	2	3	2	2	1	2.6	1	61.126	8	0.387805	3797.01	2050.31	795.12	3	4	1	4	2	4	2	2	1	3
41	3	23.53	30	2	3	2	2	2	2	1	5	1	62.2795	8	0.278887	3582.15	2559.14	713.71	5	5	5	5	5	5	5	5	5	5
34	3	23.53	30	2	3	2	3	2	1	1	4.1	1	62.5151	8	1	2538.9	862	862	4	4	4	4	4	5	4	4	4	4
42	3	23.53	35	1	3	2	4	3	3	1	2.4	1	62.9178	8	0.290652	4639.73	3071.34	892.69	2	3	3	2	3	3	3	1	2	2
35	3	23.53	52	1	3	2	5	4	3	1	3.2	2	64.1452	8	0.554477	4109.12	2412.2	1337.51	3	5	3	3	3	3	3	2	3	4
37	3	23.53	32	1	3	2	3	3	2	1	3.2	1	64.7918	8	0.378524	4593.73	3069	1161.69	3	4	4	3	3	4	3	1	3	4
39	3	23.53	30	2	3	1	3	2	2	1	1	2	65.1589	8	0.369972	3592.61	2206.76	816.44	1	1	1	1	1	1	1	1	1	1
51	3	23.53	43	1	3	1	5	3	4	1	3.4	2	65.5534	8	0	1882.04	500	0	3	3	3	5	5	5	3	1	3	3
35	3	23.53	52	1	3	2	5	4	3	1	3.2	2	66.3671	8	0.504041	4634.21	2904.92	1464.2	3	5	3	3	3	3	3	2	3	4
35	3	23.53	52	1	3	2	5	4	3	1	3.2	2	67.0849	8	0.619996	3601.09	1902.98	1179.84	3	5	3	3	3	3	3	2	3	4
33	3	23.53	30	2	4	2	1	2	2	1	2	2	67.7151	8	0.989553	3486.61	2182.53	2159.73	3	3	2	2	2	2	1	1	2	2
42	3	23.53	35	1	3	2	4	3	3	1	2.4	2	69.1589	8	0.2724	6071.3	4062.44	1106.61	2	3	3	2	3	3	3	1	2	2
39	3	23.53	30	2	3	1	3	2	2	1	1	1	69.8027	8	0.349141	2963.2	1913.84	668.2	1	1	1	1	1	1	1	1	1	1
49	3	23.53	38	1	3	2	4	3	1	1	1	1	71.8795	8	0.121075	4589.43	2894.65	350.47	1	1	1	1	1	1	1	1	1	1
45	3	23.53	27	2	3	1	2	2	2	1	2.5	2	71.8959	8	0.273819	5060.71	2766.46	757.51	2	1	1	4	4	4	2	2	2	3
42	3	23.53	35	1	3	2	4	3	3	1	2.4	2	71.9589	8	0.258124	4230.47	3059	789.6	2	3	3	2	3	3	3	1	2	2
41	3	23.53	30	2	3	2	2	2	2	1	5	1	72.0521	8	0.327056	3539.67	2127.28	695.74	5	5	5	5	5	5	5	5	5	5
44	3	23.53	31	1	3	2	2	2	1	1	1.2	1	72.4384	8	0.270867	3940.68	2210.79	598.83	1	1	1	1	1	1	1	2	1	2
46	3	23.53	28	1	3	1	3	2	2	1	2.4	2	72.4411	8	0.208233	4565.92	3020.65	629	4	3	2	4	1	2	2	2	1	3
43	3	23.53	47	1	3	2	5	3	2	1	3.1	2	72.4438	8	0.287044	4423.05	2642.66	758.56	3	3	3	3	3	3	4	3	3	3
37	3	23.53	32	1	3	2	3	3	2	1	3.2	1	73.1973	8	0.394991	3411.59	2204.1	870.6	3	4	4	3	3	4	3	1	3	4
49	3	23.53	38	1	3	2	4	3	1	1	1	2	73.5589	8	0.145498	5216.4	2672.14	388.79	1	1	1	1	1	1	1	1	1	1
50	3	23.53	59	1	3	2	5	4	4	1	3.5	2	74.0575	8	0.0785666	4361.89	2954.31	232.11	4	4	3	3	3	3	3	3	4	5
34	3	23.53	30	2	3	2	3	2	1	1	4.1	2	74.8959	8	0.589444	4630.96	2853.4	1681.92	4	4	4	4	4	5	4	4	4	4
41	3	23.53	30	2	3	2	2	2	2	1	5	1	75.0521	8	0.291303	4727.6	3256.23	948.55	5	5	5	5	5	5	5	5	5	5
49	3	23.53	38	1	3	2	4	3	1	1	1	2	75.1671	8	0.112928	4946.75	3316.72	374.55	1	1	1	1	1	1	1	1	1	1
46	3	23.53	28	1	3	1	3	2	2	1	2.4	1	75.2548	8	0.179698	3272.76	2535.2	455.57	4	3	2	4	1	2	2	2	1	3
50	3	23.53	59	1	3	2	5	4	4	1	3.5	1	75.4082	8	0.0788729	4835.41	3557.24	280.57	4	4	3	3	3	3	3	3	4	5
48	3	23.53	37	1	3	2	4	2	2	1	3.3	2	75.8301	8	0.151041	4250.93	2790.36	421.46	3	4	3	3	4	4	4	2	3	3
42	3	23.53	35	1	3	2	4	3	3	1	2.4	2	75.8493	8	0.321479	5414.53	3200.55	1028.91	2	3	3	2	3	3	3	1	2	2
35	3	23.53	52	1	3	2	5	4	3	1	3.2	2	76.5342	8	0.503434	5784.07	3657.16	1841.14	3	5	3	3	3	3	3	2	3	4
43	3	23.53	47	1	3	2	5	3	2	1	3.1	2	76.8685	8	0.244449	5627.63	3989.1	975.13	3	3	3	3	3	3	4	3	3	3
38	3	23.53	36	1	3	2	3	2	3	1	2	1	77.1534	8	0.364777	7190.58	4694.78	1712.55	2	2	2	2	2	2	2	2	2	2
35	3	23.53	52	1	3	2	5	4	3	1	3.2	1	79.1671	8	0.453855	4168.53	2919.7	1325.12	3	5	3	3	3	3	3	2	3	4
48	3	23.53	37	1	3	2	4	2	2	1	3.3	1	79.4164	8	0.204481	4703.47	2499.65	511.13	3	4	3	3	4	4	4	2	3	3
42	3	23.53	35	1	3	2	4	3	3	1	2.4	1	79.4849	8	0.241237	7128.89	5514.4	1330.28	2	3	3	2	3	3	3	1	2	2
51	3	23.53	43	1	3	1	5	3	4	1	3.4	1	79.6849	8	0.0677051	4222.98	2472.34	167.39	3	3	3	5	5	5	3	1	3	3
43	3	23.53	47	1	3	2	5	3	2	1	3.1	2	80.1068	8	0.271259	3366.61	2200.33	596.86	3	3	3	3	3	3	4	3	3	3
34	3	23.53	30	2	3	2	3	2	1	1	4.1	1	81.5178	8	0.688005	5585.19	3050.63	2098.85	4	4	4	4	4	5	4	4	4	4
34	3	23.53	30	2	3	2	3	2	1	1	4.1	1	82.0849	8	0.470127	4685.32	3402.36	1599.54	4	4	4	4	4	5	4	4	4	4
49	3	23.53	38	1	3	2	4	3	1	1	1	2	82.0959	8	0.129603	6559.77	3795.89	491.96	1	1	1	1	1	1	1	1	1	1
42	3	23.53	35	1	3	2	4	3	3	1	2.4	1	84.7288	8	0.325175	4003.1	2200.6	715.58	2	3	3	2	3	3	3	1	2	2
42	3	23.53	35	1	3	2	4	3	3	1	2.4	1	84.8027	8	0.297851	6346.54	3979.11	1185.18	2	3	3	2	3	3	3	1	2	2
36	3	23.53	53	1	3	2	5	3	3	1	2.8	2	84.8301	8	0.425701	4547.4	3018.15	1284.83	3	3	2	3	3	3	3	2	3	3
44	3	23.53	31	1	3	2	2	2	1	1	1.2	2	85.5425	8	0.212916	6552.8	4860.61	1034.9	1	1	1	1	1	1	1	2	1	2
44	3	23.53	31	1	3	2	2	2	1	1	1.2	1	48.3589	9	0.273579	4612.61	2741.77	750.09	1	1	1	1	1	1	1	2	1	2
38	3	23.53	36	1	3	2	3	2	3	1	2	1	49.8356	9	0.441056	4097.55	2224.05	980.93	2	2	2	2	2	2	2	2	2	2
42	3	23.53	35	1	3	2	4	3	3	1	2.4	2	51.0877	9	0.283024	4131	2621.33	741.9	2	3	3	2	3	3	3	1	2	2
43	3	23.53	47	1	3	2	5	3	2	1	3.1	2	51.6219	9	0.311114	7471	4272	1329.08	3	3	3	3	3	3	4	3	3	3
39	3	23.53	30	2	3	1	3	2	2	1	1	2	52.8986	9	0.347314	5127.49	3322.15	1153.83	1	1	1	1	1	1	1	1	1	1
43	3	23.53	47	1	3	2	5	3	2	1	3.1	1	55.6466	9	0.243294	4858.59	3537.29	860.6	3	3	3	3	3	3	4	3	3	3
42	3	23.53	35	1	3	2	4	3	3	1	2.4	2	58.0548	9	0.361299	5335.18	2809.53	1015.08	2	3	3	2	3	3	3	1	2	2
42	3	23.53	35	1	3	2	4	3	3	1	2.4	2	59.2082	9	0.26589	3846.18	2769.68	736.43	2	3	3	2	3	3	3	1	2	2
44	3	23.53	31	1	3	2	2	2	1	1	1.2	1	61.3808	9	0.220894	7496.3	5483.36	1211.24	1	1	1	1	1	1	1	2	1	2
44	3	23.53	31	1	3	2	2	2	1	1	1.2	2	61.7178	9	0.230394	4757.39	3112.76	717.16	1	1	1	1	1	1	1	2	1	2
50	3	23.53	59	1	3	2	5	4	4	1	3.5	1	61.7178	9	0.0946864	5166.3	3773.51	357.3	4	4	3	3	3	3	3	3	4	5
46	3	23.53	28	1	3	1	3	2	2	1	2.4	2	64.0932	9	0.263907	3146.91	1525.88	402.69	4	3	2	4	1	2	2	2	1	3
35	3	23.53	52	1	3	2	5	4	3	1	3.2	1	64.1836	9	0.449475	4080.14	2786.32	1252.38	3	5	3	3	3	3	3	2	3	4
46	3	23.53	28	1	3	1	3	2	2	1	2.4	2	64.5945	9	0.176549	4610.95	3329.55	587.83	4	3	2	4	1	2	2	2	1	3
48	3	23.53	37	1	3	2	4	2	2	1	3.3	2	65.1397	9	0.159237	5018.62	3512.44	559.31	3	4	3	3	4	4	4	2	3	3
38	3	23.53	36	1	3	2	3	2	3	1	2	2	65.1753	9	0.382237	4937.81	3211.41	1227.52	2	2	2	2	2	2	2	2	2	2
50	3	23.53	59	1	3	2	5	4	4	1	3.5	1	66.074	9	0.0890984	4071.62	2666.94	237.62	4	4	3	3	3	3	3	3	4	5
37	3	23.53	32	1	3	2	3	3	2	1	3.2	2	67.0466	9	0.363597	4220.38	2965.23	1078.15	3	4	4	3	3	4	3	1	3	4
36	3	23.53	53	1	3	2	5	3	3	1	2.8	2	67.7123	9	0.462566	6497.94	4166.97	1927.5	3	3	2	3	3	3	3	2	3	3
42	3	23.53	35	1	3	2	4	3	3	1	2.4	1	68.2438	9	0.293783	4041.4	2596.2	762.72	2	3	3	2	3	3	3	1	2	2
48	3	23.53	37	1	3	2	4	2	2	1	3.3	1	68.9178	9	0.15406	5107.25	3525.45	543.13	3	4	3	3	4	4	4	2	3	3
41	3	23.53	30	2	3	2	2	2	2	1	5	1	69.6795	9	0.273577	5636.22	4146.11	1134.28	5	5	5	5	5	5	5	5	5	5
34	3	23.53	30	2	3	2	3	2	1	1	4.1	1	70.7397	9	0.744366	5831.28	3069.55	2284.87	4	4	4	4	4	5	4	4	4	4
38	3	23.53	36	1	3	2	3	2	3	1	2	1	71.3041	9	0.4048	5229.02	3031.87	1227.3	2	2	2	2	2	2	2	2	2	2
41	3	23.53	30	2	3	2	2	2	2	1	5	1	71.3041	9	0.319796	4271.22	2707.85	865.96	5	5	5	5	5	5	5	5	5	5
50	3	23.53	59	1	3	2	5	4	4	1	3.5	2	71.4658	9	0.124329	5178.58	2987.79	371.47	4	4	3	3	3	3	3	3	4	5
40	3	23.53	33	1	3	2	3	2	2	1	2.6	2	71.8384	9	0.358666	5528.24	3205.18	1149.59	3	4	1	4	2	4	2	2	1	3
42	3	23.53	35	1	3	2	4	3	3	1	2.4	2	73.4438	9	0.287317	7273.39	4819.03	1384.59	2	3	3	2	3	3	3	1	2	2
41	3	23.53	30	2	3	2	2	2	2	1	5	2	73.4959	9	0.281168	5714.18	4144.29	1165.24	5	5	5	5	5	5	5	5	5	5
[truncated: 190 more rows]
